# Supplementary material for: Reliable DNA Barcoding Performance Proved for Species and Island Populations of Comoran Squamate Reptiles
Source: PLoS One. 2013 Sep 12;8(9):e73368. doi: 10.1371/journal.pone.0073368 (PMC3772021; doi:10.1371/journal.pone.0073368)
Supplement: Table S1 — A list of all samples included in the DNA barcoding study of Comoran squamates. The list includes voucher specimens, collecting details, and accession numbers for GenBank and BOLD. (XLS) [file pone.0073368.s001.xls]

## Sheet: BACOR
Collection No.	Field No.	Species	Country	Island	Locality	Lat	Lon	Altitude	Date	Source	GenBank No.	BOLD Process ID	Fragment length [bp]	Code used in this analysis	Barcode
ZSM 35/2010	FGZC 1517	Agama agama	Comoros	Grand Comoro	Moroni	-11.6936	43.2519	24 m	21.02.2010	this project	KF604750	BACOR025-13	664	Ag_ag_35-2010_GC	CATTGGAACCTTATATTTCCTATTTGGCATCTCAGCTGGGTTTGTTGGATCAACAGCAAGCTTAATAGTACGAATACAGCTTATCCAACCCGGCCAATACACTGGGGACAACACATACAACACCACAATTACACTGCACGCATTCATTATAATCTTCTTTAT-A--GTCATACCAATTATGATTGGAGGATTCGGAAACTGACTGGTACCACTAATACTAGGAGCACCAGACATAGCATTCCCACGAATAAATAACATAAGCTTTTGACTACTGCCACCAGCGTTCTTCTTACTACTCACAGCCTCTAAACTTGGAACAGGAGTCGGCACCGGATGAACCATTTACCCCCCACTTTCAGGAAACCTATCCCACGCAGGCCCATCAATAGACATAACTAT…
ZSM 36/2010	FGZC 1518	Agama agama	Comoros	Grand Comoro	Moroni	-11.6936	43.2519	24 m	21.02.2010	this project	KF604749	BACOR026-13	664	Ag_ag_36-2010_GC	CATTGGAACCTTATATTTCCTATTTGGCATCTCAGCTGGGTTTGTTGGATCAACAGCAAGCTTAATAGTACGAATACAGCTTATCCAACCCGGCCAATACACTGGGGACAACACATACAACACCACAATTACACTGCACGCATTCATTATAATCTTCTTTAT-A--GTCATACCAATTATGATTGGAGGATTCGGAAACTGACTGGTACCACTAATACTAGGAGCACCAGACATAGCATTCCCACGAATAAATAACATAAGCTTTTGACTACTGCCACCAGCGTTCTTCTTACTACTCACAGCCTCTAAACTTGGAACAGGAGTCGGCACCGGATGAACCATTTACCCCCCACTTTCAGGAAACCTATCCCACGCAGGCCCATCAATAGACATAACTAT…
ZSM 1704/2008	FGZC 3213	Amphiglossus johannae	France	Mayotte	near Chongui	-12.9571	45.1294	349 m	17.03.2008	this project	KF604765	BACOR069-13	645	Am_jo_1704-2008_MA	ATCTTTGGTGCCTGAGCAGGAATAGTCGGCACTGCCCTTAGCCTACTCATCCGGGCTGAGCTTAGCCAGCCTGGCACTCTACTGGGTGACGACCAGATTTATAATGTTATCGTAACCGCTCATGCCTTCGTAATGATCTTTTTCATGGTTATACCAGTAATAATCGGGGGCTTTGGTAACTGACTTGTCCCTTTAATAATCGGCGCCCCCGATATGGCTTTCCCGCGAATAAATAACATAAGCTTCTGACTACTCCCCCCGTCTTTCCTGCTCCTACTCGCCTCTTCCGGCGTAGAGGCCGGGGCCGGTACGGGCTGAACAGTTTACCCACCACTCGCCGGGAATCTGGCCCACGCTGGCGCCTCCGTAGACCTGACGATCTTTTCCCTGCACTTGGCC…
ZSM 1705/2008	FGZC 3214	Amphiglossus johannae	France	Mayotte	near Chongui	-12.9571	45.1294	349 m	17.03.2008	this project	KF604764	BACOR070-13	645	Am_jo_1705-2008_MA	ATCTTTGGTGCCTGAGCAGGAATAGTCGGCACTGCCCTTAGCCTACTCATCCGGGCTGAGCTTAGCCAGCCTGGCACTCTACTGGGTGACGACCAGATTTATAATGTTATCGTAACCGCTCATGCCTTCGTAATGATCTTTTTCATGGTTATACCAGTAATAATCGGGGGCTTTGGTAACTGACTTATCCCTTTAATAATCGGCGCCCCCGATATGGCTTTCCCGCGAATAAATAACATAAGCTTCTGACTACTCCCCCCGTCTTTCCTGCTCCTACTCGCCTCTTCCGGCGTAGAGGCCGGGGCCGGTACGGGCTGAACAGTTTACCCACCACTCGCCGGGAATCTGGCCCACGCTGGCGCCTCCGTAGACCTGACGATCTTTTCCCTGCACTTGGCC…
ZSM 330/2002		Amphiglossus johannae	Comoros	Moheli	E Nioumachoua	-12.3556	43.7375	7 m	14.04.2002	this project	KF604761	BACOR001-13	634	Am_jo_330-2002_MO	CTGAGCAGGTATAGTAGGCACTGCACTTAGCCTACTCATCCGGGCTGAGCTTAGTCAGCCTGGCACTCTACTGGGTGACGACCAGATTTATAATGTTATCGTAACCGCCCATGCCTTCGTAATGATCTTTTTCATGGTTATACCAGTAATAATTGGGGGCTTTGGTAACTGACTTATCCCTTTAATAATCGGCGCCCCCGACATAGCTTTCCCGCGGATAAATAACATAAGCTTCTGACTACTTCCACCGTCTTTCCTGCTCCTACTCGCCTCTTCCGGCGTAGAAGCCGGGGCCGGTACCGGCTGAACAGTTTACCCACCACTCGCCGGGAATCTGGCCCATGCTGGCGCCTCCGTAGACCTGACGATCTTTTCCCTGCACTTGGCCGGGGTCTCGTC…
ZSM 331/2002		Amphiglossus johannae	Comoros	Moheli	above Hoani	-12.2828	43.6675	452 m	21.04.2002	this project	KF604767	BACOR002-13	634	Am_jo_331-2002_MO	CTGAGCAGGTATAGTAGGCACTGCACTTAGCCTACTCATCCGGGCTGAGCTTAGTCAGCCGGGCACTCTACTGGGTGACGACCAGATTTATAATGTTATCGTAACCGCCCATGCCTTCGTAATGATCTTTTTCATGGTTATACCAGTAATAATTGGGGGCTTTGGTAACTGACTTGTCCCTTTAATAATCGGCGCCCCCGACATAGCTTTCCCGCGGATAAATAACATAAGCTTCTGACTACTTCCACCGTCTTTCCTGCTCCTACTCGCCTCTTCCGGCGTAGAAGCCGGGGCCGGTACCGGCTGAACAGTCTACCCACCACTCGCCGGGAATCTGGCCCATGCTGGCGCCTCCGTAGACCTGACGATCTTTTCCCTGCACTTGGCCGGGGTCTCGTC…
ZSM 332/2002		Amphiglossus johannae	Comoros	Grand Comoro	Hotel "La Grillade", Moroni			< 30 m	14.04.2002	this project	KF604751	BACOR003-13	624	Am_jo_332-2002_GC	ATAGTAGGCACTGCACTTAGCCTACTCATCCGGGCTGAGCTTAGCCAGCCTGGCACTCTGCTGGGTGACGACCAGATTTATAATGTTATCGTAACCGCCCATGCCTTCGTAATGATCTTTTTCATGGTCATGCCAGTAATAATCGGGGGCTTTGGTAACTGACTTGTCCCTTTAATAATCGGCGCCCCCGACATGGCTTTCCCACGGATAAATAACATAAGCTTCTGACTACTTCCCCCGTCTTTCCTGCTTCTACTCGCCTCTTCCGGCGTAGAAGCCGGGGCCGGTACGGGCTGAACAGTTTACCCACCACTCGCCGGAAATCTGGCCCATGCTGGCGCCTCCGTAGACCTGACGATCTTTTCCCTGCACTTGGCCGGGGTCTCGTCAATTTTGGGT…
ZSM 333/2002		Amphiglossus johannae	Comoros	Grand Comoro	Mvouni	-11.7314	43.2781	412 m	23.04.2002				0
ZSM 334/2002		Amphiglossus johannae	Comoros	Moheli	around Nioumachoua	-12.355	43.725	20 m	14.04.2002				0
ZSM 335/2002		Amphiglossus johannae	Comoros	Moheli	around Nioumachoua	-12.355	43.725	20 m	14.04.2002	this project	KF604752	BACOR004-13	634	Am_jo_335-2002_MO	CTGAGCAGGTATAGTAGGCACTGCACTTAGCCTACTCATCCGGGCTGAGCTTAGTCAGCCTGGCACTCTACTGGGTGACGACCAGATTTATAATGTTATCGTAACCGCCCATGCCTTCGTAATGATCTTTTTCATGGTTATACCAGTGATAATTGGGGGCTTTGGTAACTGACTTGTCCCTTTAATAATCGGCGCCCCCGACATAGCTTTCCCGCGGATAAATAACATAAGCTTCTGACTACTTCCACCGTCTTTCCTGCTCCTACTCGCCTCTTCCGGCGTAGAAGCCGGGGCCGGTACCGGCTGAACAGTTTACCCACCCCTCGCCGGGAATCTGGCCCATGCTGGCGCCTCCGTAGACCTGACGATCTTTTCCCTGCACTTGGCCGGAGTCTCGTC…
ZSM 336/2002		Amphiglossus johannae	Comoros	Moheli	around Nioumachoua	-12.355	43.725	20 m	14.04.2002	this project	KF604753	BACOR005-13	634	Am_jo_336-2002_MO	CTGAGCAGGTATAGTAGGCACTGCACTTAGCCTACTCATCCGGGCTGAGCTTAGTCAGCCTGGCACTCTACTGGGTGACGACCAGATTTATAATGTTATCGTAACCGCCCATGCCTTCGTAATGATCTTTTTCATGGTTATACCAGTGATAATTGGGGGCTTTGGTAACTGACTTGTCCCTTTAATAATCGGCGCCCCCGACATAGCTTTCCCGCGGATAAATAACATAAGCTTCTGACTACTTCCACCGTCTTTCCTGCTCCTACTCGCCTCTTCCGGCGTAGAAGCCGGGGCCGGTACCGGCTGAACAGTTTACCCACCCCTCGCCGGGAATCTGGCCCATGCTGGCGCCTCCGTAGACCTGACGATCTTTTCCCTGCACTTGGCCGGAGTCTCGTC…
ZSM 337/2002		Amphiglossus johannae	Comoros	Moheli	near "sulfur lake"	-12.3742	43.8419	44 m	18.04.2002				0
ZSM 338/2002		Amphiglossus johannae	Comoros	Moheli	sulfur lake	-12.3772	43.8453	15 m	18.04.2002	this project	KF604754	BACOR006-13	634	Am_jo_338-2002_MO	CTGAGCAGGTATAGTAGGCACTGCACTTAGCCTACTCATCCGGGCTGAGCTTAGTCAGCCTGGCACTCTACTGGGTGACGACCAGATTTATAATGTTATCGTAACCGCCCATGCCTTCGTAATGATCTTTTTCATGGTTATACCAGTAATAATTGGGGGCTTTGGTAACTGACTTGTCCCTTTAATAATCGGCGCCCCCGACATAGCTTTCCCGCGGATAAATAACATAAGCTTCTGACTACTTCCACCGTCTTTCCTGCTCCTACTCGCCTCTTCCGGCGTAGAAGCCGGGGCTGGTACCGGCTGAACAGTTTACCCACCACTCGCCGGGAATCTGGCCCATGCTGGCGCCTCCGTAGACCTGACGATCTTTTCCCTGCACTTGGCCGGGGTCTCGTC…
ZSM 339/2002		Amphiglossus johannae	Comoros	Grand Comoro	W Domoni	-12.2661	43.6314	65 m	20.04.2002				0
ZSM 340/2002		Amphiglossus johannae	Comoros	Grand Comoro	Hotel "La Grillade", Moroni			< 30 m	10.04.2002				0
ZSM 46/2010	FGZC 4026	Amphiglossus johannae	Comoros	Grand Comoro	Mvouni	-11.7215	43.2764	388 m	04.04.2010				0
ZSM 47/2010	FGZC 1523	Amphiglossus johannae	Comoros	Moheli	Châlet St. Antoine	-12.2967	43.6484	233 m	01.03.2010	this project	KF604756	BACOR030-13	664	Am_jo_47-2010_AN	TATTGGCACCCTTTATTTAATCTTTGGTGCCTGAGCAGGAATAGTCGGCACTGCCCTTAGCCTACTCATCCGGGCTGAGCTTAGCCAGCCTGGCGCTCTGCTGGGTGACGACCAGATTTATAATGTAATCGTAACCGCTCATGCCTTCGTAATGATCTTTTTCATGGTTATACCAGTAATAATCGGGGGCTTTGGTAACTGACTTGTCCCTTTAATAATCGGCGCCCCCGATATGGCTTTCCCGCGAATAAATAACATAAGCTTCTGACTACTCCCCCCGTCTTTCCTGCTCCTACTCGCCTCCTCCGGCGTAGAGGCCGGGGCCGGTACGGGCTGAACAGTTTACCCGCCACTCGCCGGGAATCTGGCCCACGCTGGCGCTTCCGTAGACCTGACGAT…
ZSM 48/2010	FGZC 1524	Amphiglossus johannae	Comoros	Moheli	Châlet St. Antoine	-12.2967	43.6484	233 m	01.03.2010	this project	KF604757	BACOR031-13	664	Am_jo_48-2010_MO	CATTGGCACCCTTTATTTAATCTTTGGTGCCTGAGCAGGAATAGTAGGCACTGCCCTTAGCCTACTCATCCGGGCTGAGCTTAGTCAGCCTGGCACTCTACTGGGTGACGACCAGATTTATAATGTTATCGTAACCGCCCATGCCTTCGTAATGATCTTTTTCATGGTTATACCAGTAATAATTGGGGGCTTTGGTAACTGACTTGTCCCTTTAATAATCGGCGCCCCCGACATAGCTTTCCCGCGGATAAATAACATAAGCTTCTGACTACTTCCACCGTCTTTCCTGCTCCTACTCGCCTCTTCCGGCGTAGAAGCCGGGGCCGGTACCGGCTGAACAGTTTACCCACCACTCGCCGGGAATCTGGCCCATGCTGGCGCCTCCGTAGACCTGACGAT…
ZSM 49/2010	FGZC 1525	Amphiglossus johannae	Comoros	Moheli	Châlet St. Antoine	-12.2967	43.6484	233 m	01.03.2010	this project	KF604763	BACOR032-13	664	Am_jo_49-2010_MO	CATTGGCACCCTTTATTTAATCTTTGGTGCCTGAGCAGGAATAGTAGGCACTGCCCTTAGCCTACTCATCCGGGCTGAGCTTAGTCAGCCTGGCACTCTACTGGGTGACGACCAGATTTATAATGTTATCGTAACCGCCCATGCCTTCGTAATGATCTTTTTCATGGTTATACCAGTAATAATTGGGGGCTTTGGTAACTGACTTGTCCCTTTAATAATCGGCGCCCCCGACATAGCTTTCCCGCGGATAAATAACATAAGCTTCTGACTACTTCCACCGTCTTTCCTGCTCCTACTCGCCTCTTCCGGCGTAGAAGCCGGGGCCGGTACCGGCTGAACAGTTTACCCACCACTCGCCGGGAATCTGGCCCATGCTGGCGCCTCCGTAGACCTGACGAT…
ZSM 50/2010	FGZC 1526	Amphiglossus johannae	Comoros	Moheli	Châlet St. Antoine	-12.2967	43.6484	233 m	01.03.2010	this project	KF604762	BACOR033-13	644	Am_jo_50-2010_MO	CATTGGCACCCTTTATTTAATCTTTGGTGCCTGAGCAGGAATAGTAGGCACTGCCCTTAGCCTACTCATCCGGGCTGAGCTTAGTCAGCCTGGCACTCTACTGGGTGACGACCAGATTTATAATGTTATCGTAACCGCCCATGCCTTCGTAATGATCTTTTTCATGGTTATACCAGTAATAATTGGGGGCTTTGGTAACTGACTTGTCCCTTTAATAATCGGCGCCCCCGACATAGCTTTCCCGCGGATAAATAACATAAGCTTCTGACTACTTCCACCGTCTTTCCTGCTCCTACTCGCCTCTTCCGGCGTAGAAGCCGGGGCCGGTACCGGCTGAACAGTTTACCCACCACTCGCCGGGAATCTGGCCCATGCTGGCGCCTCCGTAGACCTGACGAT…
ZSM 51/2010	FGZC 1546	Amphiglossus johannae	Comoros	Moheli	unknown				07.03.2010	this project	KF604760	BACOR046-13	664	Am_jo_51-2010_MO	CATTGGCACCCTTTATTTAATCTTTGGTGCCTGAGCAGGAATAGTAGGCACTGCCCTTAGCCTACTCATCCGGGCTGAGCTTAGTCAGCCTGGCACTCTACTGGGTGACGACCAGATTTATAATGTTATCGTAACCGCCCATGCCTTCGTAATGATCTTTTTCATGGTTATACCAGTAATAATTGGGGGCTTTGGTAACTGACTTGTCCCTTTAATAATCGGCGCCCCCGACATAGCTTTCCCGCGGATAAATAACATAAGCTTCTGACTACTTCCACCGTCTTTCCTGCTCCTACTCGCCTCTTCCGGCGTAGAAGCCGGGGCCGGTACCGGCTGAACAGTTTACCCGCCACTCGCCGGGAATCTGGCCCATGCTGGCGCCTCCGTAGACCTGACGAT…
ZSM 52/2010	FGZC 1573	Amphiglossus johannae	Comoros	Anjouan	Ouzini	-12.2703	44.4767	661 m	18.03.2010	this project	KF604758	BACOR057-13	664	Am_jo_52-2010_AN	TATTGGCACCCTTTATTTAATCTTTGGTGCCTGAGCAGGAATAGTCGGCACTGCCCTTAGCCTACTCATCCGGGCTGAGCTTAGCCAGCCTGGCGCTCTGCTGGGTGACGACCAGATTTATAATGTAATCGTAACCGCTCATGCCTTCGTAATGATCTTTTTCATGGTTATACCAGTAATAATCGGGGGCTTTGGTAACTGACTTGTCCCTTTAATAATCGGCGCCCCCGATATGGCTTTCCCGCGAATAAATAACATAAGCTTCTGACTACTCCCCCCGTCTTTCCTGCTCCTACTCGCCTCTTCCGGCGTAGAGGCCGGGGCCGGTACGGGCTGAACAGTTTACCCGCCACTCGCCGGGAATCTGGCCCACGCTGGCGCCTCCGTAGACCTGACGAT…
ZSM 53/2010	FGZC 1574	Amphiglossus johannae	Comoros	Anjouan	near Ouzini	-12.2767	44.4711	916 m	18.03.2010	this project	KF604755	BACOR058-13	664	Am_jo_53-2010_AN	TATTGGCACCCTTTATTTAATCTTTGGTGCCTGAGCAGGAATAGTCGGCACTGCCCTTAGCCTACTCATCCGGGCTGAGCTTAGCCAGCCTGGCGCTCTGCTGGGTGACGACCAGATTTATAATGTAATCGTAACCGCTCATGCCTTCGTAATGATCTTTTTCATGGTTATACCAGTAATAATCGGGGGCTTTGGTAACTGACTTGTCCCTTTAATAATCGGCGCCCCCGATATGGCTTTCCCGCGAATAAATAACATAAGCTTCTGACTACTCCCCCCGTCTTTCCTGCTCCTACTCGCCTCTTCCGGCGTAGAGGCCGGGGCCGGTACGGGCTGAACAGTTTACCCGCCACTCGCCGGGAATCTGGCCCACGCTGGCGCCTCCGTAGACCTGACGAT…
ZSM 54/2010	FGZC 1576	Amphiglossus johannae	Comoros	Anjouan	near Ouzini	-12.276	44.4718	900 m	18.03.2010				0
ZSM 55/2010	FGZC 1577	Amphiglossus johannae	Comoros	Anjouan	near Ouzini	-12.2769	44.4696	982 m	18.03.2010	this project	KF604766	BACOR059-13	664	Am_jo_55-2010_AN	TATTGGCACCCTTTATTTAATCTTTGGTGCCTGAGCAGGAATAGTCGGCACTGCCCTTAGCCTACTCATCCGGGCTGAGCTTAGCCAGCCTGGCGCTCTGCTGGGTGACGACCAGATTTATAATGTAATCGTAACCGCTCATGCCTTCGTAATGATCTTTTTCATGGTTATACCAGTAATAATCGGGGGCTTTGGTAACTGACTTGTCCCTTTAATAATCGGCGCCCCCGATATGGCTTTCCCGCGAATAAATAACATAAGCTTCTGACTACTCCCCCCGTCTTTCCTGCTCCTACTCGCCTCTTCCGGCGTAGAGGCCGGGGCCGGTACGGGCTGAACAGTTTACCCGCCACTCGCCGGGAATCTGGCCCACGCTGGCGCCTCCGTAGACCTGACGAT…
ZSM 56/2010	FGZC 1569	Amphiglossus johannae	Comoros	Anjouan	near Moya	-12.2971	44.4307	9 m	14.03.2010	this project	KF604759	BACOR056-13	664	Am_jo_56-2010_AN	TATTGGCACCCTTTATTTAATCTTTGGTGCCTGAGCAGGAATAGTCGGCACTGCCCTTAGCCTGCTCATCCGGGCTGAGCTTAGCCAGCCTGGCGCTCTGCTGGGTGACGACCAGATTTATAATGTAATCGTAACCGCTCATGCCTTCGTAATGATCTTTTTCATGGTTATACCAGTAATAATCGGGGGCTTTGGTAACTGACTTGTCCCTTTAATAATCGGCGCCCCCGATATGGCTTTCCCGCGAATAAATAACATAAGCTTCTGACTACTCCCCCCGTCTTTCCTGCTCCTACTCGCCTCCTCCGGCGTAGAGGCCGGGGCCGGTACGGGCTGAACAGTTTACCCGCCACTCGCCGGGAATCTGGCCCACGCTGGCGCTTCCGTAGACCTGACGAT…
ZSM 57/2010	FGZC 4017	Amphiglossus johannae	Comoros	Anjouan	near Pomoni	-12.2855	44.4309	256 m	24.03.2010				0
ZSM 58/2010	FGZC 4022	Cryptoblepharus boutonii ater	Comoros	Grand Comoro	Kouhani	-11.5734	43.3975	16 m	03.04.2010	this project	KF604769	BACOR090-13	639	Cr_bo_58-2010_GC	GGTGCCTGGGCAGGAATGGTCGGCACCGCCCTCAGCCTTTTAATCCGAGCAGAACTCAGCCAGCCCGGCTCCCTACTAGGGGATGACCAGATCTATAACGTAATCGTAACTGCGCACGCATTCGTGATAATTTTCTTCATAGTAATACCCGTAATAATCGGCGGGTTCGGAAACTGATTAGTTCCCCTAATAATTGGCGCCCCTGACATGGCCTTCCCCCGAATAAATAACATAAGCTTCTGGCTGCTCCCACCATCATTTCTCTTACTTCTAGCATCCTCGGGCGTTGAGGCCGGAGCGGGAACCGGTTGAACCGTATACCCACCCTTAGCCAGCAACCTAGCCCACGCTGGCGCCTCCGTAGACCTAACAATCTTCTCACTTCATCTCGCAGGGGTC…
ZSM 693/2000	FG/MV 2000-893	Cryptoblepharus boutonii ater	Comoros	Grande Comoro	Chomoni Beach	-11.6444	43.3956	22 m	27.02.2000	this project	KF604772	BACOR019-13	664	Cr_bo_2000-893_GC	CATCGGCACCCTCTATTTAATCTTCGGTGCCTGGGCAGGAATGGTCGGCACCGCCCTCAGCCTTTTAATCCGAGCAGAACTCAGCCAGCCCGGCTCCCTACTAGGGGATGACCAGATCTATAACGTAATCGTAACTGCGCACGCATTCGTGATAATCTTCTTCATAGTAATACCCGTAATAATCGGCGGGTTCGGAAACTGATTAGTTCCCCTAATAATTGGCGCCCCTGACATGGCCTTCCCCCGAATAAATAACATAAGCTTCTGGCTGCTCCCACCATCATTTCTCTTACTTCTAGCATCCTCGGGCGTTGAGGCCGGAGCGGGAACCGGTTGAACCGTATACCCACCCTTAGCCAGCAACCTAGCCCACGCTGGCGCCTCCGTAGACCTAACAAT…
ZSM 60/2010	FGZC 1557	Cryptoblepharus boutonii degrijsii	Comoros	Anjouan	near Hajoho	-12.1138	44.4859	14 m	12.03.2010	this project	KF604771	BACOR050-13	663	Cr_bo_60-2010_AN	CATCGGCACCCTCTATTTAATCTTCGGCGCCTGGGCAGGAATGGTCGGCACCGCCCTCAGCCTTTTAATTCGAGCAGAACTCAGCCAGCCCGGCTCCCTACTAGGAGACGACCAGATCTACAACGTAATCGTAACTGCGCACGCATTCGTGATAATTTTCTTCATAGTAATACCTGTAATAATCGGCGGGTTTGGAAATTGATTAGTCCCCCTAATAATCGGCGCCCCTGACATGGCCTTCCCCCGAATAAATAACATAAGCTTCTGGCTGCTCCCACCATCATTTCTCTTACTTCTAGCATCCTCAGGCGTTGAGGCCGGAGCGGGGACCGGTTGAACCGTATACCCGCCCTTAGCCAGCAACCTGGCCCACGCTGGTGCCTCCGTGGACCTAACAAT…
ZSM 61/2010	FGZC 1561	Cryptoblepharus boutonii degrijsii	Comoros	Anjouan	near Jeje	-12.221	44.5232	15 m	13.03.2010				0
ZSM 62/2010	FGZC 1562	Cryptoblepharus boutonii degrijsii	Comoros	Anjouan	near Jeje	-12.221	44.5232	15 m	13.03.2010	this project	KF604770	BACOR053-13	622	Cr_bo_62-2010_AN	CATCGGCACCCTCTATTTAATCTTCGGCGCCTGGGCAGGAATGGTCGGCACCGCCCTCAGCCTTTTAATTCGAGCAGAACTCAGCCAGCCCGGCTCCCTACTAGGAGACGACCAGATCTACAACGTAATCGTAACTGCGCACGCATTCGTGATAATTTTCTTCATAGTAATACCTGTAATAATCGGGGGGTTTGGAAATTGATTAGTCCCCCTAATAATCGGCGCCCCTGACATGGCCTTCCCCCGAATAAATAACATAAGCTTCTGGCTGCTCCCACCATCATTTCTCTTACTTCTAGCATCCTCAGGCGTTGAGGCCGGAGCAGGGACCGGTTGAACCGTATACCCGCCCTTAGCCAGCAACCTGGCCCACGCTGGTGCCTCCGTGGACCTAACAAT…
ZSM 63/2010	FGZC 4011	Cryptoblepharus boutonii degrijsii	Comoros	Anjouan	Pomoni	-12.2877	44.413	5 m	24.03.2010	this project	KF604773	BACOR083-13	664	Cr_bo_63-2010_AN	CATCGGCACCCTCTATTTAATCTTCGGCGCCTGGGCAGGAATGGTCGGCACCGCCCTCAGCCTTTTAATTCGAGCAGAACTCAGCCAGCCCGGCTCCCTACTAGGGGACGACCAGATCTACAACGTAATCGTAACTGCGCACGCATTCGTGATAATTTTCTTCATAGTTATACCTGTAATAATCGGCGGGTTTGGAAATTGATTAGTCCCCCTAATAATCGGCGCCCCTGACATGGCCTTCCCCCGAATAAACAACATAAGCTTCTGACTGCTCCCACCATCATTTCTCCTACTTCTAGCATCCTCAGGCGTTGAGGCCGGAGCGGGAACCGGTTGAACCGTATACCCGCCCTTAGCCAGCAACCTGGCCCACGCTGGTGCCTCCGTGGACCTAACAAT…
ZSM 1703/2008	FGZC 3217	Cryptoblepharus boutonii mayottensis	France	Mayotte	near Mamoudzou	-12.9993	45.1435	7 m	15.03.2008	this project	KF604768	BACOR071-13	626	Cr_bo_3217_MA	GGATGGTCGGCACCGCCTTCAGCCTCTTAATCCGAGCAGAACTCAGCCAACCCGGATCCCTACTAGGAGATGACCAGATCTACAACGTAATCGTAACTGCGCACGCATTCGTGATAATTTTCTTCATGGTGATACCTGTAATAATCGGCGGGTTCGGAAACTGATTAGTCCCCCTAATAATCGGCGCCCCTGACATGGCCTTCCCCCGAATAAATAACATAAGCTTCTGACTGCTCCCACCATCATTTCTCTTACTTCTAGCATCCTCAGGCGTTGAGGCCGGAGCGGGGACCGGTTGAACCGTATACCCACCCTTAGCCAGCAACCTGGCCCACGCTGGCGCCTCCGTAGATCTAACAATCTTCTCACTTCACCTCGCAGGGGTCTCATCTATCCTTG…
ZSM 59/2010	FGZC 1535	Cryptoblepharus boutonii mohelicus	Comoros	Moheli	Chissioua Méa	-12.3827	43.7369	10 m	04.03.2010	this project	KF604774	BACOR037-13	627	Cr_bo_59-2010_MO	CATCGGCACCCTCTATTTAATCTTCGGTGCCTGGGCAGGAATGGTCGGCACCGCCCTCAGCCTTTTAATCCGAGCAGAGCTCAGCCAGCCCGGCTCCCTACTAGGGGATGACCAGATCTATAACGTAATCGTAACTGCGCACGCATTCGTGATAATTTTCTTCATAGTAATACCCGTAATAATCGGCGGGTTCGGAAACTGATTAGTTCCCCTAATAATTGGCGCCCCTGACATGGCCTTCCCCCGAATAAATAACATAAGCTTCTGGCTGCTCCCACCATCATTTCTCCTACTTCTAGCATCCTCAGGCGTTGAGGCCGGAGCGGGAACCGGTTGAACCGTATACCCACCCTTAGCCAGCAACCTGGCCCACGCTGGCGCCTCCGTAGACCTAACAAT…
ZSM 1697/2008	FGZC 3219	Ebenavia inunguis	Comoros	Mayotte	Mt. Benara	-12.8753	45.1586	487 m	20.03.2008	this project	KF604779	BACOR072-13	663	Eb_in_1697-2008_MA	CATCGGCACCCTTACTTACTATTCGGTGCTTGAGCCGGAATAGTTGGCACGGCCCTTAGCCTACTAATCCGTGCTGAATTAAGCCAGCCTGGTGCCCTATTAGGTGACGACCAAATTTATAATGTGATTGTCACCGCCCACGCATTTGTAATAATCTTTTTTATGGTCATACCCGTAATAATCGGCGGCTTCGGTAATTGACTTGTTCCCTTAATGATCGGCGCCCCGGATATAGCCTTCCCACGAATAAATAATATAAGCTTCTGACTACTCCCCCCCTCACTTCTCCTCCTCCTTGCCTCATCCGGCGTCGAAGCTGGTGCAGGAACCGGTTGAACCGTATACCCCCCCCTCGCGGCCAACTTGGCCCACGCTGGCGCATCCGTAGACTTAGTTATC…
ZSM 64/2010	FGZC 1529	Ebenavia inunguis	Comoros	Moheli	Châlet St. Antoine	-12.2884	43.6642	702 m	01.03.2010	this project	KF604777	BACOR034-13	664	Eb_in_64-2010_MO	TATCGGCACCCTTTATTTACTATTTGGTGCTTGAGCCGGAATAGTCGGCACCGCCCTCAGCCTATTAATTCGGGCGGAGCTCAGCCAACCAGGGGCACTACTAGGCGATGACCAAATCTACAATGTCATCGTTACTGCCCATGCCTTTGTTATAATCTTTTTCATAGTAATACCAGTCATAATTGGCGGCTTTGGAAACTGACTTATCCCATTAATAATTGGGGCCCCAGATATAGCCTTTCCACGCATAAATAACATAAGCTTCTGACTGCTCCCACCATCACTACTACTCCTGCTCTCCTCATCTGGCGTAGAAGCCGGAGCAGGAACAGGCTGAACAGTATACCCCCCCCTAGCTGCCAATCTGGCCCATGCCGGCGCATCAGTAGATTTAGTAAT…
ZSM 65/2010	FGZC 1530	Ebenavia inunguis	Comoros	Moheli	Châlet St. Antoine	-12.2884	43.6642	702 m	01.03.2010	this project	KF604775	BACOR035-13	664	Eb_in_65-2010_MO	TATCGGCACCCTTTATTTACTATTTGGTGCTTGAGCCGGAATAGTCGGCACCGCCCTCAGCCTATTAATTCGGGCGGAGCTCAGCCAACCAGGGGCACTACTAGGCGATGACCAAATCTACAATGTCATCGTTACTGCCCATGCCTTTGTTATAATCTTTTTCATAGTAATACCAGTCATAATTGGCGGCTTTGGAAACTGACTTATCCCATTAATAATTGGGGCCCCAGATATAGCCTTTCCACGCATAAATAACATAAGCTTCTGACTGCTCCCACCATCACTACTACTCCTGCTCTCCTCATCTGGCGTAGAAGCCGGAGCAGGAACAGGCTGAACAGTATACCCCCCCCTAGCTGCCAATCTGGCCCATGCCGGCGCATCAGTAGATTTAGTAAT…
ZSM 67/2010	FGZC 4027	Ebenavia inunguis	Comoros	Grand Comoro	Singani	-11.8503	43.298	22 m	04.04.2010	this project	KF604780	BACOR093-13	664	Eb_in_67-2010_GC	TATTGGCACCCTCTATTTATTATTTGGTGCCTGAGCTGGAATAGTTGGTACAGCCCTCAGTCTATTAATTCGTGCTGAACTTAGCCAACCAGGGGCACTACTAGGTGATGATCAAATCTATAACGTTATTGTCACTGCCCACGCCTTTGTTATAATCTTTTTCATAGTAATACCAGTTATAATTGGCGGCTTTGGAAACTGACTAGTCCCATTAATAATTGGGGCCCCAGATATAGCTTTTCCACGCATAAATAACATAAGCTTCTGACTACTTCCACCATCACTACTACTACTACTCGCCTCATCTGGGGTAGAAGCCGGCGCAGGGACAGGTTGAACAGTATACCCGCCCCTAGCTGCTAATCTGGCCCATGCTGGCGCATCAGTAGATCTAGTAAT…
ZSM 68/2010	FGZC 1592	Ebenavia inunguis	Comoros	Anjouan	Dzialandée	-12.2278	44.432	922 m	21.03.2010	this project	KF604778	BACOR068-13	664	Eb_in_68-2010_AN	TATCGGCACCCTTTATTTACTATTTGGTGCTTGAGCCGGAATAGTCGGCACCGCCCTTAGCCTATTAATTCGCGCGGAGCTCAGCCAACCGGGGGCACTACTAGGTGATGATCAAATCTACAATGTTATTGTCACTGCCCACGCCTTTGTTATAATCTTTTTCATAGTAATACCAGTCATAATCGGCGGCTTTGGAAACTGACTAGTCCCATTAATAATTGGGGCCCCAGATATAGCCTTTCCACGCATAAACAACATAAGCTTCTGACTACTCCCACCGTCACTACTCCTCCTACTCGCCTCATCCGGCGTGGAGGCCGGCGCAGGAACAGGCTGAACAGTATACCCGCCCCTAGCCGCCAATATGGCCCATGCCGGAGCATCAGTAGACCTAGTAAT…
ZSM 716/2000	FG/MV 2000-816	Ebenavia inunguis	Comoros	Grand Comoro	Karthala	-11.7161	43.2886	640 m	05.03.2000	this project	KF604776	BACOR013-13	664	Eb_in_716-2000_GC	TATTGGCACCCTCTATTTATTATTTGGTGCCTGAGCTGGAATAGTTGGTACAGCCCTCAGTCTATTAATTCGTGCTGAACTTAGCCAACCAGGAGCACTACTAGGTGATGATCAAATCTATAACGTTATTGTCACTGCCCACGCCTTTGTTATAATCTTTTTCATAGTAATACCAGTTATAATTGGCGGCTTTGGAAACTGACTAGTCCCATTAATAATTGGGGCCCCAGATATAGCTTTTCCACGCATAAATAACATAAGCTTCTGACTACTTCCACCATCACTACTACTACTACTCGCCTCATCTGGGGTAGAAGCCGGCGCAGGGACAGGTTGAACAGTATACCCGCCCCTAGCTGCTAATCTGGCCCATGCTGGCGCATCAGTAGATCTAGTAAT…
ZSM 325/2002		Furcifer cephalolepis	Comoros	Grand Comoro	La Grille	-11.4664	43.3456	1036 m	24.04.2002	this project	KF604784	BACOR007-13	628	Fu_ce_325-2002_GC	CATTGGTACCATGTATTTTTTATTTGGGTTGGGCGCCGGCCTAGCCGGAGTACATCAAGCCTTATTATACGAACTAAATTGGGACAGCCTGGATTTTCCCTAGGGGATGACCACGCATATAATGTATTAATTACACTCCATGGCCTAACCATAATCTTCTTCATGGTTATACCAATCATAATCGGTGGCTTTGGTAACTGACTGGTGCCTCTAATATTAGGTACACCAGATATGGCATTCCCACGAATAAACAACATGAGCTTCTGACTACTACCCCCCTCATTTCTACTCCTTTTAGCCTCATCCAAAACAGGAACTGGAGTCGGAACAGGATGAACTATCTACCCACCACTTTCTGGAAACATGGCCCATGCTGGGCCATCAATAGACTTGGCAATC…
ZSM 326/2002		Furcifer cephalolepis	Comoros	Grand Comoro	La Grille	-11.4756	43.3428	905 m	24.04.2002	this project	KF604785	BACOR008-13	661	Fu_ce_326-2002_GC	CATTGGTACCATGTATTTTTTATTTGGGTTGGGCGCCGGCCTAGCCGGAGTACATCAAGCCTTATTATACGAACTAAATTGGGACAGCCTGGATTTTCCCTAGGGGATGACCACGCATATAATGTATTAATTACACTCCATGGCCTAACCATAATCTTCTTCATGGTTATACCAATCATAATCGGTGGCTTTGGTAACTGACTGGTGCCTCTAATATTAGGTACACCAGATATGGCATTCCCACGAATAAACAACATGAGCTTCTGACTACTACCCCCCTCATTTCTACTCCTTTTAGCCTCATCCAAAACAGGAACTGGAGTCGGAACAGGATGAACTATCTACCCACCACTTTCTGGAAACATGGCCCATGCTGGGCCATCAATAGACTTGGCAATC…
ZSM 327/2002		Furcifer cephalolepis	Comoros	Grand Comoro	La Grille	-11.4756	43.3428	905 m	24.04.2002	this project	KF604781	BACOR009-13	661	Fu_ce_327-2002_GC	CATTGGTACCATGTATTTTTTATTTGGGTTGGGCGCCGGCCTAGCCGGAGTACATCAAGCCTTATTATACGAACTAAATTGGGACAGCCTGGATTTTCCCTAGGGGATGACCACGCATATAATGTATTAATTACACTCCATGGCCTAACCATAATCTTCTTCATGGTTATACCAATCATAATCGGTGGCTTTGGTAACTGACTGGTGCCTCTAATATTAGGTACACCAGATATGGCATTCCCACGAATAAACAACATGAGCTTCTGACTACTACCCCCCTCATTTCTACTCCTTTTAGCCTCATCCAAAACAGGAACTGGAGTCGGAACAGGATGAACTATCTACCCACCACTTTCTGGAAACATGGCCCATGCTGGGCCATCAATAGACTTGGCAATC…
ZSM 702/2000	FG/MV 2000-802	Furcifer cephalolepis	Comoros	Grand Comoro	above Ivembeni	-11.4625	43.3281	613 m	27.02.2000	this project	KF604786	BACOR012-13	664	Fu_ce_702-2000_GC	CATTGGTACCATGTATTTTTTATTTGGGTTGGGCGCCGGCCTAGCCGGAGCTACATCAAGCCTTATTATACGAACTAAATTGGGACAGCCTGGATTTTCCCTAGGGGATGACCACGCATATAATGTATTAATTACACTCCATGGCCTAACCATAATCTTCTTCATGGTTATACCAATCATAATTGGTGGCTTTGGTAACTGACTGGTGCCTCTAATATTAGGTACACCAGATATGGCATTCCCACGAATAAACAACATGAGCTTCTGACTACTACCCCCCTCATTTCTACTCCTTTTAGCCTCATCCAAAACAGGAACTGGAGTCGGAACAGGATGAACTATCTACCCACCACTTTCTGGAAACATGGCCCATGCTGGGCCATCAATAGACTTGGCAAT…
	SOH0007	Furcifer cephalolepis	Comoros	Grand Comoro	Moroni	-11.703	43.2557	8 m	2010-02-11	this project	KF604783	BACOR104-13	664	Fu_ce_SOH007_GC	CATTGGTACCATGTATTTTTTATTTGGGTTGGGCGCCGGCCTAGCCGGGGCTACATCAAGCCTTATTATACGAACTAAATTGGGACAACCCGGATTTTCCCTAGGGGATGACCACGCATATAATGTATTAATTACACTCCACGGCCTAACCATAATCTTCTTCATGGTTATACCAATCATAATCGGTGGCTTTGGTAACTGACTGGTGCCTCTAATATTAGGTACACCAGATATGGCATTCCCACGAATAAACAACATAAGCTTCTGACTACTACCTCCCTCATTTCTACTCCTTTTAGCCTCATCCAAAACAGGAACTGGAGTCGGAACAGGATGAACTATCTACCCACCACTTTCTGGAAACATGGCCCATGCTGGGCCATCAATAGACTTGGCAAT…
	SOH0012	Furcifer cephalolepis	Comoros	Grand Comoro	La Grille	-11.4714	43.3411	905 m	2010-02-15	this project	KF604782	BACOR105-13	664	Fu_ce_SOH012_GC	CATTGGTACCATGTATTTTTTATTTGGGTTGGGCGCCGGCCTAGCCGGAGCTACATCAAGCCTTATTATACGAACTAAATTGGGACAGCCTGGATTTTCCCTAGGGGATGACCACGCATATAATGTATTAATTACACTCCATGGCCTAACCATAATCTTCTTCATGGTTATACCAATCATAATCGGTGGCTTTGGTAACTGACTGGTGCCTCTAATATTAGGTACACCAGATATGGCATTCCCACGAATAAACAACATGAGCTTCTGACTACTACCCCCCTCATTTCTACTCCTTTTAGCCTCATCCAAAACAGGAACTGGAGTCGGAACAGGATGAACTATCTACCCACCACTTTCTGGAAACATGGCCCATGCTGGGCCATCAATAGACTTGGCAAT…
ZSM 37/2010	FGZC 1591	Furcifer polleni	France	Anjouan	Moutsamoudou	-12.1772	44.4024	186 m	21.03.2010	this project	KF604787	BACOR067-13	664	Fu_po_37-2010_AN	CATCGGCACTATGTATTTTTTATTTGGTTTGGCCGCCGGCCTAATTGGGGCCACTTCAAGTCTTATTATACGAACTAAATTAGGTCAACCCGGATTCTCCCTGGGGGACGACCACGCATATAATGTATTAATTACACTCCACGGCTTAACCATAATCTTTTTTATGGTAATACCTATCATAATTGGCGGATTTGGTAACTGACTAGTACCTCTAATACTAGGTGCACCAGATATAGCATTCCCACGAATAAACAACATAAGCTTCTGACTATTACCCCCCTCATTCCTACTTCTATTAGCCTCATCTAAAACGGGGACCGGCGTCGGAACAGGATGAACTATTTATCCCCCCCTCTCAGGAAACATAGCCCATGCTGGTCCATCAATAGACTTGGCAAT…
ZSM 666/2000	FG/MV 2000-866	Furcifer polleni	France	Mayotte	Mt. Combani	-12.8072	48.1547	300 m	19.02.2000	this project	KF604789	BACOR014-13	664	Fu_po_666-2000_MA	CATCGGCACTATGTATTTTTTATTTGGTTTGGCCGCCGGCCTAATTGGGGCCACTTCAAGTCTTATTATACGAACTAAATTAGGTCAACCCGGATTCTCTCTGGGGGACGACCACGCATATAATGTATTAATTACACTCCACGGCTTAACCATAATCTTTTTTATGGTAATACCTATCATAATTGGCGGATTTGGTAACTGACTAGTACCTCTAATACTAGGTGCACCAGATATAGCATTCCCACGAATAAACAACATAAGCTTCTGACTATTACCCCCCTCATTCCTACTTCTATTAGCCTCATCTAAAACGGGGACCGGCGTCGGAACAGGATGAACTATTTATCCCCCCCTCTCAGGAAATATAGCCCATGCTGGTCCATCAATAGACTTGGCAAT…
ZSM 667/2000	FG/MV 2000-867	Furcifer polleni	France	Mayotte	Mtsamboro	-12.6497	45.0294	20 m	22.02.2000	this project	KF604788	BACOR015-13	664	Fu_po_667-2000_MA	CATCGGCACTATGTATTTTTTATTTGGTTTGGCCGCCGGCCTAATTGGGGCCACTTCAAGTCTTATTATACGAACTAAATTAGGTCAACCCGGATTCTCTCTGGGGGACGACCACGCATATAATGTATTAATTACACTCCACGGCTTAACCATAATCTTTTTTATGGTAATACCTATCATAATTGGTGGATTTGGTAACTGACTAGTACCTCTAATACTAGGTGCACCAGATATAGCATTCCCACGAATAAACAACATAAGCTTCTGACTATTACCCCCCTCATTCCTACTTCTATTAGCCTCATCTAAAACAGGGACCGGCGTCGGAACAGGATGAACTATTTATCCCCCCCTCTCAGGAAACATAGCCCATGCTGGTCCATCAATAGACTTGGCAAT…
	SOH0162	Furcifer polleni	France	Mayotte	Chissioua Mbouzi	-12.8101	45.2346	71 m	2010-04-15	this project	KF604790	BACOR138-13	646	Fu_po_SOH162_MA	CATCGGCACTATGTATTTTTTATTTGGTTTGGCCGCCGGCCTAATTGGGGCCACTTCAAGTCTTATTATACGAASTAAATTAGGTCAACCCGGATTCTCCCTGGGGGACGACCACGCATATAATGTATTAATTACACTCCACGGCTTAACCATAATCTTTTTTATGGTAATACCTATCATAATTGGCGGATTTGGTAACTGAMTAGTACCTYTAATACTAGGTGCACCAGATATAGCATTCCCACGAATAAACAACATAAGCTTTTGACTATTACCCCCCTCATTCCTACTTCTATTAGCCTCATCTAAAACGGGGACCGGCGTCGGAACAGGATGAACTATTTATCCCCCCCTCTCAGGAAACATAGCCCATGCTGGTCCATCAATAGACTTGGCAAT…
ZSM 79/2010	FGZC 1516	Geckolepis maculata	Comoros	Grand Comoro	near Ntsaouéni	-11.8497	43.2984	35 m	15.02.2010	this project	KF604799	BACOR024-13	664	Ge_ma_79-2010_GC	CATTGGCACCTTATACCTCCTATTTGGTGCCTGAGCCGGCATAGTCGGCACTGCACTAAGCTTGCTTATTCGTGCCGAACTAAGCCAGCCCGGCGCACTCTTAGGGGACGATCAGATCTATAATGTTGTTGTAACAGCTCACGCATTTGTTATAATCTTTTTCATGGTTATGCCTGTAATAATCGGTGGATTTGGAAATTGACTCGTGCCACTAATAATTGGTGCACCGGACATGGCCTTTCCGCGAATGAACAACATGAGCTTCTGGCTACTACCGCCATCGCTACTACTATTATTAGCCTCCTCTGGCGTAGAAGCCGGCGCCGGTACTGGGTGGACCGTCTACCCGCCACTTGCGGCCAATCTGGCCCATGCAGGTGCATCAGTAGACCTTGTTAT…
ZSM 80/2010	FGZC 4029	Geckolepis maculata	Comoros	Grand Comoro	Singani	-11.8489	43.2996	33 m	04.04.2010	this project	KF604798	BACOR094-13	663	Ge_ma_80-2010_GC	CATTGGCACCTTATACCTCCTATTTGGTGCCTGAGCCGGCATAGTCGGCACTGCACTAAGCTTGCTTATTCGTGCCGAACTAAGCCAGCCCGGCGCACTTTAGGGGACGATCAGATCTATAATGTTGTTGTAACAGCTCACGCATTTGTTATAATCTTTTTCATGGTTATGCCTGTAATAATCGGTGGATTTGGAAATTGACTCGTGCCACTAATAATTGGTGCACCGGACATGGCCTTTCCGCGAATGAACAACATGAGCTTCTGGCTACTACCGCCATCGCTACTACTATTATTAGCCTCCTCTGGCGTAGAAGCCGGCGCCGGTACTGGGTGGACCGTCTACCCGCCACTTGCGGCCAATCTGGCCCATGCAGGTGCATCAGTAGACCTTGTTATC…
ZSM 81/2010	FGZC 4021	Geckolepis maculata	Comoros	Moheli	Lac Dziani Boundouni	-12.3776	43.8477	12 m	30.03.2010	this project	KF604791	BACOR089-13	663	Ge_ma_81-2010_MO	CATTGGCACCCTATACCTCCTATTTGGTGCCTGGGCCGGCATAGTCGGCACTGCACTAAGCCTGCTTATCCGTGCTGAACTAAGCCAGCCCGGCGCACTTTTAGGGGACGATCAGATCTATAATGTTGTTGTAACAGCTCACGCATTTGTTATAATCTTTTTCATGGTCATGCCTGTAATAATCGGTGGATTTGGAAACTGACTCGTGCCACTAATAATTGGTGCACCAGACATAGCCTTTCCGCGAATGAACAACATGAGCTTCTGGCTACTACCACCATCGCTACTACTACTATTAGCCTCCTCCGGCGTAGAGGCTGGCGCCGGTACCGGATGGACCGTCTACCCGCCACTTGCAGCCAATCTAGCCCATGCAGGTGCATCAGTAGACCTTGTTAT…
ZSM 82/2010	FGZC 1568	Geckolepis maculata	Comoros	Anjouan	Kangani	-12.3174	44.4717	435 m	14.03.2010	this project	KF604800	BACOR055-13	618	Ge_ma_82-2010_AN	CATTGGCACCTTATACCTCCTATTTGGTGCCTGGGCCGGCATAGTCGGCACTGCACTAAGCCTGCTTATCCGTGCTGAACTAAGCCAGCCCGGCGCACTTTTAGGGGACGATCAGATCTATAATGTTGTTGTAACAGCTCACGCATTTGTTATAATCTTTTTCATGGTCATGCCTGTAATAATCGGCGGATTTGGAAACTGACTCGTGCCACTAATAATTGGTGCACCGGACATAGCCTTTCCGCGAATGAACAACATGAGTTTCTGGCTACTACCACCATCGCTACTACTATTATTAGCCTCCTCCGGCGTAGAGGCTGGCGCCGGTACCGGATGGACCGTCTACCCGCCACTTGCGGCCAACCTGGCCCATGCAGGTGCATCGGTAGACCTTGTTAT…
ZSM 83/2010	FGZC 4007	Geckolepis maculata	Comoros	Anjouan	near Pomoni	-12.2777	44.442	632 m	24.03.2010	this project	KF604796	BACOR079-13	664	Ge_ma_83-2010_AN	CATTGGCACCTTATACCTCCTATTTGGTGCCTGGGCCGGCATAGTCGGCACTGCACTAAGCCTGCTTATCCGTGCTGAACTAAGCCAGCCCGGCGCACTTTTAGGGGACGATCAGATCTATAATGTTGTTGTAACAGCTCACGCATTTGTTATAATCTTTTTCATGGTCATGCCTGTAATAATCGGCGGATTTGGAAACTGACTCGTACCACTAATAATTGGTGCACCGGACATAGCCTTTCCGCGAATGAACAACATGAGCTTCTGGCTACTACCACCATCGCTACTACTATTATTAGCCTCCTCCGGCGTAGAGGCTGGCGCCGGTACCGGATGGACCGTTTACCCGCCACTTGCGGCCAATCTGGCCCATGCAGGTGCATCGGTAGACCTTGTTAT…
ZSM 84/2010	FGZC 4008	Geckolepis maculata	Comoros	Anjouan	near Pomoni	-12.2777	44.442	632 m	24.03.2010	this project	KF604797	BACOR080-13	663	Ge_ma_84-2010_AN	CATTGGCACCTTATACCTCCTATTTGGTGCCTGGGCCGGCATAGTCGGCACTGCACTAAGCCTGCTTATCCGTGCTGAACTAAGCCAGCCCGGCGCACTTTTAGGGGACGATCAGATCTATAATGTTGTTGTAACAGCTCACGCATTTGTTATAATCTTTTTCATGGTCATGCCTGTAATAATCGGCGGATTTGGAAACTGACTTGTACCACTAATAATTGGTGCACCGGACATAGCCTTTCCGCGAATGAACAACATGAGCTTCTGGCTACTACCACCATCGCTACTACTATTATTAGCCTCCTCCGGCGTAGAGGCTGGCGCCGGTACCGGATGGACCGTTTACCCGCCACTTGCGGCCAATCTGGCCCATGCAGGTGCATCGGTAGACCTTGTTAT…
ZSM 85/2010	FGZC 4009	Geckolepis maculata	Comoros	Anjouan	near Pomoni	-12.2821	44.4359	378 m	24.03.2010	this project	KF604795	BACOR081-13	664	Ge_ma_85-2010_AN	CATTGGCACCTTATACCTCCTATTTGGTGCCTGGGCCGGCATAGTCGGCACTGCACTAAGCCTGCTTATCCGTGCTGAACTAAGCCAGCCCGGCGCACTTTTAGGGGACGATCAGATCTATAATGTTGTTGTAACAGCTCACGCATTTGTTATAATCTTTTTCATGGTCATGCCTGTAATAATCGGCGGATTTGGAAACTGACTTGTACCACTAATAATTGGTGCACCGGACATAGCCTTTCCGCGAATGAACAACATGAGCTTCTGGCTACTACCACCATCGCTACTACTATTATTAGCCTCCTCCGGCGTAGAGGCTGGCGCCGGTACCGGATGGACCGTTTACCCGCCACTTGCGGCCAATCTGGCCCATGCAGGTGCATCGGTAGACCTTGTTAT…
ZSM 86/2010	FGZC 4010	Geckolepis maculata	Comoros	Anjouan	near Pomoni	-12.2837	44.4343	331 m	24.03.2010	this project	KF604794	BACOR082-13	664	Ge_ma_86-2010_AN	CATTGGCACCTTATACCTCCTATTTGGTGCCTGGGCCGGCATAGTCGGCACTGCACTAAGCCTGCTTATCCGTGCTGAACTAAGCCAGCCCGGCGCACTTTTAGGGGACGATCAGATCTATAATGTTGTTGTAACAGCTCACGCATTTGTTATAATCTTTTTCATGGTCATGCCTGTAATAATCGGCGGATTTGGAAACTGACTCGTGCCACTAATAATTGGTGCACCGGACATAGCCTTTCCGCGAATGAACAACATGAGTTTCTGGCTACTACCACCATCGCTACTACTATTATTAGCCTCCTCCGGCGTAGAGGCTGGCGCCGGTACCGGATGGACCGTCTACCCGCCACTTGCGGCCAACCTGGCCCATGCAGGTGCATCGGTAGACCTTGTTAT…
ZSM 87/2010	FGZC 4042	Geckolepis maculata	France	Mayotte	Chissioua Mbouzi	-12.8101	45.2344	70 m	15.04.2010	this project	KF604793	BACOR102-13	637	Ge_ma_87-2010_MA	CATTGGCACCCTATACCTCCTATTTGGTGCCTGGGCCGGCATAGTCGGCACTGCACTAAGCCTGCTCATCCGTGCTGAACTAAGCCAGCCTGGCGCACTTTTAGGGGATGATCAAATCTATAATGTTGTTGTAACAGCTCACGCATTTGTTATAATCTTCTTCATGGTCATGCCTGTAATAATCGGCGGATTTGGAAACTGACTCGTGCCACTAATAATTGGCGCACCGGACATGGCCTTTCCGCGAATGAACAACATAAGCTTCTGGCTATTACCCCCATCGCTACTACTATTATTAGCCTCCTCCGGCGTAGAAGCTGGCGCCGGCACCGGGTGGACCGTCTACCCGCCGCTTGCGGCCAATCTGGCCCATGCAGGTGCATCAGTAGACCTTGTTAT…
ZSM 88/2010	FGZC 4043	Geckolepis maculata	France	Mayotte	Chissioua Mbouzi	-12.8102	45.2343	73 m	15.04.2010				0
ZSM 89/2010	FGZC 1506	Geckolepis maculata	France	Mayotte	Choungui	-12.8004	45.1066	216 m	08.02.2010				0
ZSM 90/2010	FGZC 4035	Geckolepis maculata	France	Mayotte	Sazilé	-12.9702	45.184	11 m	11.04.2010	this project	KF604792	BACOR099-13	637	Ge_ma_90-2010_MA	CATTGGCACCTTATACCTCCTATTTGGTGCCTGGGCCGGCATAGTCGGCACTGCACTAAGCCTGCTCATCCGTGCTGAACTAAGCCAGCCCGGCGCACTTTTAGGGGATGATCAGATCTATAATGTTGTTGTAACAGCTCACGCATTTGTTATAATCTTCTTCATGGTCATGCCTGTAATAATCGGCGGATTTGGAAACTGACTCGTGCCACTAATAATTGGCGCGCCGGACATGGCCTTTCCGCGAATGAACAACATAAGCTTCTGGCTATTACCCCCATCGCTACTACTATTATTAGCCTCCTCCGGCGTAGAAGCTGGCGCCGGCACCGGGTGGACCGTCTACCCGCCGCTTGCGGCCAATCTGGCCCATGCAGGTGCATCAGTAGACCTTGTTAT…
ZSM 115/2010	FGZC 1521	Hemidactylus frenatus	Comoros	Moheli	Ouallah 1	-12.3281	43.6614	5 m	27.02.2010	this project	KF604806	BACOR029-13	660	He_fr_115-2010_MO	TATTGGCACCCTCTACCTACTATTTGGTGCCTGAGCTGGCATGACCGGCACCGCCCTAAGCTTGCTCATTCGCGCTGAACTTAGTCAGCCGGGATCACTACTGGGGGATGACCAGATCTACAATGTCGTGGTCACAGCCCACGCCTTTGTCATGATTTTCTTCATGGTTATACCGGTCATGATCGGGGGCTTCGGTAACTGACTAGTCCCCCTCATAATCGGTGCCCCGGACATGGCTTTCCCACGAATAAATAATATAAGCTTCTGACTTCTCCCACCATCTTTACTGCTACTTCTTGCCTCAGCAGGAGTTGAAGCAGGGGCAGGCACAGGCTGGACCGTTTACCCACCATTAGCAGCTAATCTAGCACACGCCGGCGCCTCGGTTGACTTGGTCAT…
ZSM 116/2010	FGZC 1548	Hemidactylus frenatus	Comoros	Moheli	Ouallah 1				08.03.2010	this project	KF604803	BACOR048-13	664	He_fr_116-2010_MO	TATTGGCACCCTCTACCTACTATTTGGTGCCTGAGCTGGCATGACCGGCACCGCCCTAAGCTTGCTCATTCGCGCTGAACTTAGTCAGCCGGGATCACTACTGGGGGATGACCAGATCTACAATGTCGTGGTCACAGCCCACGCCTTTGTCATGATTTTCTTCATGGTTATACCGGTCATGATCGGGGGCTTCGGTAACTGACTAGTCCCCCTCATAATCGGTGCCCCGGACATGGCTTTCCCACGAATAAATAATATAAGCTTCTGACTTCTCCCACCATCTTTACTGCTACTTCTTGCCTCAGCAGGAGTTGAAGCAGGGGCAGGCACAGGCTGGACCGTTTACCCACCATTAGCAGCTAATCTAGCACACGCCGGCGCCTCGGTTGACTTGGTCAT…
ZSM 117/2010	FGZC 1556	Hemidactylus frenatus	Comoros	Anjouan	near Hajoho	-12.1177	44.4859	22 m	12.03.2010	this project	KF604801	BACOR049-13	660	He_fr_117-2010_AN	TATCGGCACCCTCTACCTACTGTTTGGTGCCTGAGCCGGCATGACCGGCACCGCCCTAAGCTTGCTCATTCGCGCTGAACTTAGCCAGCCTGGGTCACTACTGGGGGATGACCAGATCTACAATGTCGTGGTCACAGCCCACGCCTTTGTCATAATTTTCTTCATGGTCATACCGGTCATGATCGGAGGCTTCGGTAACTGACTAGTCCCCCTCATAATCGGTGCCCCGGACATGGCTTTTCCACGAATAAATAACATAAGCTTTTGACTTCTCCCACCATCTTTACTGCTCCTTCTTGCCTCAGCAGGGGTTGAAGCAGGAGCAGGCACAGGCTGGACCGTTTACCCACCACTAGCAGCTAATCTAGCACACGCCGGGGCCTCGGTTGACTTGGTCAT…
ZSM 118/2010	FGZC 4004	Hemidactylus frenatus	Comoros	Anjouan	Hombo / Moutsamoudou	-12.1782	44.4049	267 m	23.03.2010	this project	KF604805	BACOR078-13	660	He_fr_118-2010_AN	TATCGGCACCCTCTACCTACTGTTTGGTGCCTGAGCCGGCATGACCGGCACCGCCCTAAGCTTGCTCATTCGCGCTGAACTTAGCCAGCCTGGGTCACTACTGGGGGATGACCAGATCTACAATGTCGTGGTCACAGCCCACGCCTTTGTCATAATTTTCTTCATGGTCATACCGGTCATGATCGGAGGCTTCGGTAACTGACTAGTCCCCCTCATAATCGGTGCCCCGGACATGGCTTTTCCACGAATAAATAACATAAGCTTTTGACTTCTCCCACCATCTTTACTGCTCCTTCTTGCCTCAGCAGGGGTTGAAGCAGGAGCAGGCACAGGCTGGACCGTTTACCCACCACTAGCAGCTAATCTAGCACACGCCGGAGCCTCGGTTGACTTGGTCAT…
ZSM 119/2010	FGZC 4032	Hemidactylus frenatus	France	Mayotte	near Sazilé	-12.9685	45.1807	29 m	08.04.2010	this project	KF604802	BACOR097-13	645	He_fr_119-2010_MA	TATCGGCACCCTCTACCTACTGTTTGGTGCCTGAGCCGGCATGACCGGCACCGCCCTAAGCTTACTTATTCGCGCTGAGCTTAGTCAGCCTGGGTCACTTCTGGGGGATGACCAGATCTACAATGTCGTGGTCACAGCCCACGCCTTTGTAATGATTTTCTTCATGGTCATGCCAGTCATGATCGGAGGCTTCGGTAACTGACTAGTCCCCCTAATAATTGGTGCCCCGGACATGGCTTTTCCACGAATAAATAACATAAGCTTTTGACTTCTCCCACCATCTTTACTGCTCCTTCTTGCCTCGGCAGGAGTTGAAGCAGGGGCAGGCACGGGCTGAACCGTTTACCCGCCATTAGCAGCTAATCTAGCACACGCCGGAGCCTCGGTTGACTTGGTCAT…
ZSM 683/2000	FG/MV 2000-883	Hemidactylus frenatus	Comoros	Grand Comoro	Moroni, Hotel "Villa Jessica" (Chez Michel)				28.02.2000	this project	KF604804	BACOR016-13	664	He_fr_683-2000_GC	TATTGGCACCCTCTACCTACTGTTTGGTGCCTGAGCCGGCATGACCGGCACCGCCCTAAGCTTGCTCATTCGCGCTGAACTTAGCCAGCCTGGGTCACTACTGGGGGATGACCAGATCTACAATGTCGTGGTCACAGCCCACGCCTTTGTCATAATTTTCTTCATGGTCATACCGGTCATGATCGGAGGCTTCGGTAACTGACTAGTCCCCCTCATAATCGGTGCCCCGGACATGGCTTTTCCACGAATAAATAACATAAGCTTTTGACTTCTCCCACCATCTTTACTGCTCCTTCTTGCCTCAGCAGGGGTTGAAGCAGGAGCAGGCACAGGCTGGACCGTTTACCCACCACTAGCAGCTAATCTAGCACACGCCGGAGCCTCGGTTGACTTGGTCAT…
	SOH0082	Hemidactylus frenatus	Comoros	Anjouan	Bandani Mtsangani	-12.1929	44.3404	111 m	2010-03-20	this project	KF604807	BACOR125-13	645	He_fr_SOH082_AN	TATCGGCACCCTCTACCTACTGTTTGGTGCCTGAGCCGGCATGACCGGCACCGCCCTAAGCTTGCTCATTCGCGCTGAACTTAGCCAGCCTGGGTCACTACTGGGGGATGACCAGATCTACAATGTCGTGGTCACAGCCCACGCCTTTGTCATAATTTTCTTCATGGTCATACCGGTCATGATCGGAGGCTTCGGTAACTGACTAGTCCCCCTCATAATCGGTGCCCCGGACATGGCTTTTCCACGAATAAATAACATAAGCTTTTGACTTCTCCCACCATCTTTACTGCTCCTTCTTGCCTCAGCAGGGGTTGAAGCAGGAGCAGGCACAGGCTGGACCGTTTACCCACCACTAGCAGCTAATCTAGCACACGCCGGAGCCTCGGTTGACTTGGTCAT…
ZSM 120/2010	FGZC 1579	Hemidactylus mercatorius	Comoros	Anjouan	Ouzini	-12.2702	44.4767	657 m	17.03.2010	this project	KF604810	BACOR061-13	660	He_me_120-2010_AN	CATCGGAACCCTGTATTTACTATTTGGTGCCTGAGCCGGTATGACCGGGACCGCCCTAAGCCTGCTTATTCGAGCCGAATTAAGCCAACCTGGCGCTCTGTTGGGGGACGATCAGATCTACAACGTAGTGGTCACTGCCCACGCCTTTATTATAATTTTTTTTATAGTAATGCCTGTAATAATCGGCGGCTTCGGAAACTGACTACTACCACTAATAATCGGGGCTCCGGACATAGCGTTCCCACGGATAAACAATATAAGTTTTTGACTACTGCCACCATCAATTTTACTTCTCCTTGCTTCTGCCGGACTAGAGTCTGGCGCAGGCACCGGATGAACGGTTTACCCGCCTCTGGCCTCTAATTTAGCGCACTCAGGCGCATCCGTAGACTTAGTTAT…
ZSM 121/2010	FGZC 1590	Hemidactylus mercatorius	Comoros	Anjouan	Moutsamoudou	-12.1772	44.4023	187 m	20.03.2010	this project	KF604811	BACOR066-13	660	He_me_121-2010_AN	CATCGGAACCCTGTATTTACTATTTGGTGCCTGAGCCGGTATGACCGGGACCGCCCTAAGCCTGCTTATTCGAGCCGAATTAAGCCAACCTGGCGCTCTGTTGGGGGACGACCAGATCTACAACGTAGTGGTCACTGCCCACGCCTTTATTATAATTTTTTTTATAGTCATGCCTGTAATAATCGGTGGCTTCGGAAACTGACTACTACCACTAATGATCGGGGCCCCGGACATAGCGTTCCCACGAATAAACAATATGAGTTTTTGACTACTACCACCATCAATTTTACTTCTCCTTGCCTCTGCCGGACTAGAGTCTGGCGCAGGCACTGGATGAACAGTTTACCCGCCTCTGGCCTCTAATTTAGCGCACTCAGGCGCATCCGTAGACTTAGTTAT…
ZSM 122/2010	FGZC 4013	Hemidactylus mercatorius	Comoros	Anjouan	Pomoni	-12.2846	44.4124	36 m	24.03.2010	this project	KF604812	BACOR085-13	660	He_me_122-2010_AN	CATCGGAACCCTGTATTTACTATTTGGTGCCTGAGCCGGTATGACCGGGACCGCCCTAAGCCTGCTTATTCGAGCCGAATTAAGCCAACCTGGCGCTCTGTTGGGGGACGACCAGATCTACAACGTAGTGGTCACTGCCCACGCCTTTATTATAATTTTTTTTATAGTCATGCCTGTAATAATCGGCGGCTTCGGAAACTGACTACTACCACTAATAATCGGGGCCCCGGACATAGCGTTCCCACGAATAAACAATATAAGTTTTTGACTACTGCCACCATCAATTTTACTTCTCCTTGCCTCTGCCGGACTAGAGTCTGGCGCAGGCACCGGATGAACAGTTTACCCGCCTCTGGCCTCTAATTTAGCGCACTCAGGCGCATCCGTAGACTTAGTTAT…
ZSM 124/2010	FGZC 4031	Hemidactylus mercatorius	France	Mayotte	near Sazilé	-12.9658	45.1779	18 m	08.04.2010	this project	KF604813	BACOR096-13	643	He_me_124-2010_MA	CATCGGAACCCTGTATTTACTATTTGGTGCCTGAGCCGGTATGACCGGGACCGCCCTAAGCCTGCTCATTCGAGCCGAATTAAGCCAACCTGGCGCTCTGTTGGGGGACGATCAGATCTACAACGTAGTGGTCACTGCCCACGCCTTTATTATAATTTTTTTTATAGTAATGCCTGTAATAATCGGCGGCTTCGGAAACTGACTACTACCACTAATAATCGGGGCCCCGGACATAGCGTTCCCACGGATAAACAACATAAGTTTTTGACTACTGCCACCATCAATTTTACTTCTCCTTGCTTCTGCCGGACTAGAGTCTGGTGCAGGCACCGGATGAACGGTCTACCCGCCTCTGGCCTCTAATTTAGCGCACTCAGGCGCATCCGTAGACTTAGTTAT…
ZSM 133/2010	FGZC 1509	Hemidactylus mercatorius	Comoros	Grand Comoro	Lac salé	-11.3766	43.3744	33 m	13.02.2010	this project	KF604809	BACOR021-13	660	He_me_133-2010_GC	CATCGGAACCCTGTACTTACTATTTGGTGCCTGAGCCGGTATAACCGGCACCGCCCTAAGCCTGCTCATTCGAGCCGAATTAAGCCAACCTGGCGCTCTGTTAGGAGACGACCAGATCTACAACGTAGTAGTCACCGCCCACGCCTTTGTTATAATTTTTTTTATGGTAATGCCTGTAATAATCGGCGGCTTCGGAAACTGACTGCTACCATTAATAATCGGGGCCCCGGATATAGCATTCCCACGAATAAACAATATAAGTTTTTGACTACTACCACCATCAATTTTACTACTCCTTGCCTCTGCCGGACTCGAGTCTGGCGCAGGCACCGGATGAACAGTTTATCCACCTCTGGCCTCTAATTTAGCGCACTCAGGCGCATCCGTAGACTTAGTTAT…
ZSM 136/2010	FGZC 1508	Hemidactylus mercatorius	Comoros	Grand Comoro	Lac salé	-11.3769	43.373	52 m	13.02.2010	this project	KF604808	BACOR020-13	660	He_me_136-2010_GC	CATCGGAACCCTGTACTTACTATTTGGTGCCTGAGCCGGTATAACCGGCACCGCCCTAAGCCTGCTCATTCGAGCCGAATTAAGCCAACCTGGCGCTCTGTTAGGAGACGACCAGATCTACAACGTAGTAGTCACCGCCCACGCCTTTGTTATAATTTTTTTTATGGTAATGCCTGTAATAATCGGCGGCTTCGGAAACTGACTGCTACCATTAATAATCGGGGCCCCGGATATAGCATTCCCACGAATAAACAATATAAGTTTTTGACTACTACCACCATCAATTTTACTACTCCTTGCCTCTGCCGGACTCGAGTCTGGCGCAGGCACCGGATGAACAGTTTATCCACCTCTGGCCTCTAATTTAGCGCACTCAGGCGCATCCGTAGACTTAGTTAT…
	SOH0064	Hemidactylus mercatorius	Comoros	Anjouan	unknown				2010-03-17	this project	KF604814	BACOR122-13	650	He_me_SOH064_AN	CATCGGAACCCTGTATTTACTATTTGGTGCCTGAGCCGGTATGACCGGGACCGCCCTAAGCCTGCTTATTCGAGCCGAATTAAGCCAACCTGGCGCTCTGTTGGGGGACGACCAGATCTACAACGTAGTGGTCACTGCCCACGCCTTTATTATAATTTTTTTTATAGTCATGCCTGTAATAATCGGTGGCTTCGGAAACTGACTACTACCACTAATGATCGGGGCCCCGGACATAGCGTTCCCACGAATAAACAATATGAGTTTTTGACTACTACCACCATCAATTTTACTTCTCCTTGCCTCTGCCGGACTAGAGTCTGGCGCAGGCACTGGATGAACAGTTTACCCGCCTCTGGCCTCTAATTTAGCGCACTCAGGCGCATCCGTAGACTTAGTTAT…
	SOH0065	Hemidactylus mercatorius	Comoros	Anjouan	Ouzini	-12.2702	44.4767	657 m	2010-03-17	this project	KF604815	BACOR123-13	644	He_me_SOH065_AN	CATCGGAACCCTGTATTTACTATTTGGTGCCTGAGCCGGTATGACCGGGACCGCCCTAAGCCTGCTTATTCGAGCCGAATTAAGCCAACCTGGCGCTCTGTTGGGGGACGACCAGATCTACAACGTAGTGGTCACTGCCCACGCCTTTATTATAATTTTTTTTATAGTCATGCCTGTAATAATCGGCGGCTTCGGAAACTGACTACTACCACTAATAATCGGGGCCCCGGACATAGCGTTCCCACGAATAAACAATATAAGTTTTTGACTACTGCCACCATCAATTTTACTTCTCCTTGCCTCTGCCGGACTAGAGTCTGGCGCAGGCACCGGATGAACAGTTTACCCGCCTCTGGCCTCTAATTTAGCGCACTCAGGCGCATCCGTAGACTTAGTTAT…
	SOH0083	Hemidactylus mercatorius	Comoros	Anjouan	Bandani Mtsangani	-12.1929	44.3404	111 m	2010-03-20	this project	KF604816	BACOR126-13	650	He_me_SOH083_AN	CATCGGAACCCTGTATTTACTATTTGGTGCCTGAGCCGGTATGACCGGGACCGCCCTAAGCCTGCTTATTCGAGCCGAATTAAGCCAACCTGGCGCTCTGTTGGGGGACGACCAGATCTACAACGTAGTGGTCACTGCCCACGCCTTTATTATAATTTTTTTTATAGTCATGCCTGTAATAATCGGTGGCTTCGGAAACTGACTACTACCACTAATGATCGGGGCCCCGGACATAGCGTTCCCACGAATAAACAATATGAGTTTTTGACTACTACCACCATCAATTTTACTTCTCCTTGCCTCTGCCGGACTAGAGTCTGGCGCAGGCACTGGATGAACAGTTTACCCGCCTCTGGCCTCTAATTTAGCGCACTCAGGCGCATCCGTAGACTTAGTTAT…
ZSM 369/2002		Hemidactylus parvimaculatus	Comoros	Moheli	Nioumachoua			10 m	13.04.2002				0
ZSM 370/2002		Hemidactylus parvimaculatus	Comoros	Moheli	Itsamia			10 m	19.04.2002				0
ZSM 371/2002		Hemidactylus parvimaculatus	Comoros	Moheli	Itsamia			10 m	19.04.2002				0
ZSM 69/2010	FGZC 1578	Hemidactylus parvimaculatus	Comoros	Anjouan	Moutsamoudou	-12.164	44.3992	9 m	19.03.2010	this project	KF604817	BACOR060-13	659	He_pa_69-2010_AN	CATCGGCACCCTGTACCTACTCTTCGGTGCCTGAGCCGGAATGACCGGCACCGCCCTTAGCCTACTTATCCGCGCTGAGCTCAGCCAGCCCGGCTCGCTCTTGGCGACGACCAGATTTACAACGTTATCGTCACCGCACATGCATTTGTGATAATCTTCTTCATAGTGATGCCCGTTATAATCGGCGGATTTGGCAACTGACTCGTACCACTAATAATTGGTGCCCCAGACATGGCATTTCCACGAATAAATAACATAAGCTTTTGACTTCTGCCCCCCTCCCTCCTATTACTACTCGCCTCTGCGGGCGTCGAAGCCGGTGCCGGAACTGGTTGAACAGTCTACCCGCCGCTGGCAGCAAACCTAACACATGCCGGCGCATCCGTTGATCTCGTCATT…
ZSM 125/2010	FGZC 1536	Hemidactylus platycephalus	Comoros	Moheli	Chissioua Ouénéfou	-12.3958	43.7105	1 m	04.03.2010	this project	KF604818	BACOR038-13	660	He_pl_125-2010_MO	CATCGGCACCCTATACCTACTATTTGGTGCCTGAGCCGGAATAACAGGCACTGCCCTCAGCCTACTTATTCGAGCTGAACTAAGCCAGCCCGGCACACTACTTGAAGACGACCAGATTTATAATGTCGTAGTAACCGCCCACGCATTCGTAATAATTTTTTTTATGGTAATACCAATCATAATCGGAGGCTTCGGCAATTGACTAATCCCACTTATAATTGGTGCACCAGATATGGCCTTTCCTCGGATAAACAACATAAGCTTCTGACTACTTCCACCATCAATCTTACTACTGCTGGCGTCCGCCGGAGTTGAATCAGGTGCCGGTACCGGTTGAACCGTATACCCGCCTCTGGCAGCCGGATTAGCACACGCCGGTGCATCCGTGGACCTAGTAAT…
ZSM 126/2010	FGZC 4019	Hemidactylus platycephalus	Comoros	Moheli	Lac Dziani Boundouni	-12.377	43.8491	13 m	30.03.2010	this project	KF604827	BACOR088-13	653	He_pl_126-2010_MO	CATCGGCACCCTATACCTACTATTTGGTGCCTGAGCCGGAATAACAGGCACTGCCCTCAGCCTACTTATTCGCGCTGAACTAAGCCAGCCGGGCACATTACTTGAAGACGACCAAATTTATAACGTCGTAGTAACTGCCCACGCATTCGTAATAATCTTTTTTATGGTAATACCAATCATAATCGGGGGCTTCGGTAACTGATTAATCCCACTTATAATTGGTGCACCAGATATGGCCTTTCCCCGGATAAACAACATAAGCTTCTGACTACTCCCGCCATCAATCTTACTACTACTAGCGTCCGCCGGAGTTGAATCAGGTGCCGGTACCGGTTGGACCGTGTATCCACCACTGGCAGCTGGATTAGCACACGCCGGTGCATCCGTAGATCTGGTAAT…
ZSM 127/2010	FGZC 1559	Hemidactylus platycephalus	Comoros	Anjouan	Jeje	-12.2232	44.5216	59 m	13.03.2010	this project	KF604822	BACOR051-13	660	He_pl_127-2010_AN	CATCGGCACCCTATACCTACTATTTGGTGCCTGAGCCGGAATAACAGGCACTGCCCTCAGCCTACTTATTCGCGCTGAACTAAGCCAGCCCGGCACACTACTTGAAGACGACCAGATTTATAACGTCGTAGTAACCGCCCACGCATTCGTAATAATTTTTTTTATGGTAATACCAATCATAATCGGCGGCTTCGGCAATTGACTAATCCCACTTATAATTGGTGCACCAGATATGGCCTTTCCTCGGATAAACAACATAAGTTTCTGACTACTTCCACCATCAATCTTACTACTGCTGGCGTCCGCCGGAGTTGAATCAGGTGCCGGTACCGGTTGAACCGTATACCCGCCTCTGGCAGCCGGATTAGCACACGCCGGTGCATCCGTAGACCTAGTAAT…
ZSM 128/2010	FGZC 1560	Hemidactylus platycephalus	Comoros	Anjouan	near Jeje	-12.221	44.5219	29 m	13.03.2010	this project	KF604821	BACOR052-13	660	He_pl_128-2010_AN	CATCGGCACCCTATACCTACTATTTGGTGCCTGAGCCGGAATAACAGGCACTGCCCTCAGCCTACTTATTCGCGCTGAACTAAGCCAGCCGGGCACATTACTTGAAGACGACCAAATTTATAACGTCGTAGTAACTGCCCACGCATTCGTAATAATCTTTTTTATGGTAATACCAATCATAATCGGGGGCTTCGGTAACTGATTAATCCCACTTATAATTGGTGCACCAGATATGGCCTTTCCCCGGATAAACAACATAAGCTTCTGACTACTCCCGCCATCAATCTTACTACTACTAGCGTCCGCCGGAGTTGAATCAGGTGCCGGTACCGGTTGGACCGTGTATCCACCACTGGCAGCTGGATTAGCACACGCCGGTGCATCCGTAGATCTGGTAAT…
ZSM 129/2010	FGZC 1563	Hemidactylus platycephalus	Comoros	Anjouan	near Kangani	-12.3059	44.4722	812 m	13.03.2010	this project	KF604820	BACOR054-13	649	He_pl_129-2010_AN	CATCGGCACCCTATACCTACTATTTGGTGCCTGAGCCGGAATAACAGGCACTGCCCTCAGCCTACTTATTCGCGCTGAACTAAGCCAGCCGGGCACATTACTTGAAGACGACCAAATTTATAACGTCGTAGTAACTGCCCACGCATTCGTAATAATCTTTTTTATGGTAATACCAATCATAATCGGGGGCTTCGGTAACTGATTAATCCCACTTATAATTGGTGCACCAGATATGGCCTTTCCCCGGATAAACAACATAAGCTTCTGACTACTCCCGCCATCAATCTTACTACTACTAGCGTCCGCCGGAGTTGAATCAGGTGCCGGTACCGGTTGGACCGTGTATCCACCACTGGCAGCTGGATTAGCACACGCCGGTGCATCCGTAGATCTGGTAAT…
ZSM 131/2010	FGZC 4003	Hemidactylus platycephalus	Comoros	Anjouan	near Hombo / Moutsamoudou	-12.1933	44.4169	582 m	23.03.2010	this project	KF604819	BACOR077-13	660	He_pl_131-2010_AN	CATCGGCACCCTATACCTACTATTTGGTGCCTGAGCCGGAATAACAGGCACTGCCCTCAGCCTACTTATTCGCGCTGAACTAAGCCAGCCGGGCACATTACTTGAAGACGACCAAATTTATAACGTCGTAGTAACTGCCCACGCATTCGTAATAATCTTTTTTATGGTAATACCAATCATAATCGGGGGCTTCGGTAACTGATTAATCCCACTTATAATTGGTGCACCAGATATGGCCTTTCCCCGGATAAACAACATAAGCTTCTGACTACTCCCGCCATCAATCTTACTACTACTAGCGTCCGCCGGAGTTGAATCAGGTGCCGGTACCGGTTGGACCGTGTATCCACCACTGGCAGCTGGATTAGCACACGCCGGTGCATCCGTAGATCTGGTAAT…
ZSM 132/2010	FGZC 4041	Hemidactylus platycephalus	France	Mayotte	Chissioua Mbouzi	-12.809	45.2366	27 m	15.04.2010	this project	KF604830	BACOR101-13	660	He_pl_132-2010_MA	CATCGGCACCCTATACCTACTATTTGGTGCCTGAGCCGGAATAACAGGCACTGCCCTCAGCCTACTTATTCGCGCTGAACTAAGCCAGCCCGGCACACTACTTGAAGACGACCAGATTTATAACGTCGTAGTAACCGCCCACGCATTCGTAATAATTTTTTTTATGGTAATACCAATCATAATCGGCGGCTTCGGCAATTGACTAATCCCACTTATAATTGGTGCACCAGATATGGCCTTTCCTCGGATAAACAACATAAGTTTCTGACTACTTCCACCATCAATCTTACTACTGCTGGCGTCCGCCGGAGTTGAATCAGGTGCCGGTACCGGTTGAACCGTATACCCGCCTCTGGCAGCCGGATTAGCACACGCCGGTGCATCCGTAGACCTAGTAAT…
ZSM 134/2010	FGZC 1510	Hemidactylus platycephalus	Comoros	Grand Comoro	Ivouani	-11.3964	43.3988	8 m	13.02.2010	this project	KF604829	BACOR022-13	659	He_pl_134-2010_GC	CATCGGCACCCTATACCTACTATTTGGTGCCTGAGCCGGAATAACAGGCACTGCCCTCAGCCTACTTATTCGCGCTGAACTAAGCCAGCCCGGCACACTACTTGAAGACGACCAGATTTATAACGTCGTAGTAACCGCCCACGCATTCGTAATAATTTTTTTTATGGTAATACCAATCATAATCGGCGGCTTCGGCAATTGACTAATCCCACTTATAATTGGTGCACCAGATATGGCCTTTCCTCGGATAAACAACATAAGTTTCTGACTACTTCCACCATCAATCTTACTACTGCTGGCGTCCGCCGGAGTTGAATCAGGTGCCGGTACCGGTTGAACCGTATACCCGCCTCTGGCAGCCGGATTAGCACACGCCGGTGCATCCGTAGACCTAGTAAT…
ZSM 135/2010	FGZC 1511	Hemidactylus platycephalus	Comoros	Grand Comoro	Ivouani	-11.3949	43.3987	34 m	13.02.2010	this project	KF604828	BACOR023-13	645	He_pl_135-2010_GC	CATCGGCACCCTATACCTACTATTTGGTGCCTGAGCCGGAATAACAGGCACTGCCCTCAGCCTACTTATTCGAGCTGAACTAAGCCAGCCCGGCACACTACTTGAAGACGACCAGATTTATAATGTCGTAGTAACCGCCCACGCATTCGTAATAATTTTTTTTATGGTAATACCAATCATAATCGGAGGCTTCGGCAATTGACTAATCCCACTTATAATTGGTGCACCAGATATGGCCTTTCCTCGGATAAACAACATAAGCTTCTGACTACTTCCACCATCAATCTTACTACTGCTGGCGTCCGCCGGAGTTGAATCAGGTGCCGGTACCGGTTGAACCGTATACCCGCCTCTGGCAGCCGGATTAGCACACGCCGGTGCATCCGTGGACCTAGTAAT…
	SOH0016	Hemidactylus platycephalus	Comoros	Grand Comoro	Ntsaoueni	-11.845	43.301	59 m	2010-02-15	this project	KF604831	BACOR106-13	646	He_pl_SOH016_GC	TACCTACTATTTGGTGCCTGAGCCGGATAACAGGCACTGCCCTCAGCCTACTTATTCGCGCTGAACTAAGCCAGCCCGGCACACTACTTGAAGACGACCAGATTTATAACGTCGTAGTAACCGCCCACGCATTCGTAATAATTTTTTTTATGGTAATACCAATCATAATCGGCGGCTTCGGCAATTGACTAATCCCACTTATAATTGGTGCACCAGATATGGCCTTTCCTCGGATAAACAACATAAGTTTCTGACTACTTCCACCATCAATCTTACTACTGCTGGCGTCCGCCGGAGTTGAATCAGGTGCCGGTACCGGTTGAACCGTATACCCGCCTCTGGCAGCCGGATTAGCACACGCCGGTGCATCCGTAGACCTAGTAATTTTCTCACTTCACC…
	SOH0061	Hemidactylus platycephalus	Comoros	Anjouan	Ouzini	-12.2681	44.4739	621 m	2010-03-17	this project	KF604826	BACOR119-13	656	He_pl_SOH061_AN	CATCGGCACCCTATACCTACTATTTGGTGCCTGAGCCGGAATAACAGGCACTGCCCTCAGCCTACTTATTCGCGCTGAACTAAGCCAGCCGGGCACATTACTTGAAGACGACCAAATTTATAACGTCGTAGTAACTGCCCACGCATTCGTAATAATCTTTTTTATGGTAATACCAATCATAATCGGGGGCTTCGGTAACTGATTAATCCCACTTATAATTGGTGCACCAGATATGGCCTTTCCCCGGATAAACAACATAAGCTTCTGACTACTCCCGCCATCAATCTTACTACTACTAGCGTCCGCCGGAGTTGAATCAGGTGCCGGTACCGGTTGGACCGTGTATCCACCACTGGCAGCTGGATTAGCACACGCCGGTGCATCCGTAGATCTGGTAAT…
	SOH0062	Hemidactylus platycephalus	Comoros	Anjouan	Ouzini	-12.2702	44.4767	657 m	2010-03-17	this project	KF604825	BACOR120-13	660	He_pl_SOH062_AN	CATCGGCACCCTATACCTACTATTTGGTGCCTGAGCCGGAATAACAGGCACTGCCCTCAGCCTACTTATTCGCGCTGAACTAAGCCAGCCCGGCACACTACTTGAAGACGACCAGATTTATAACGTCGTAGTAACCGCCCACGCATTCGTAATAATTTTTTTTATGGTAATACCAATCATAATCGGCGGCTTCGGCAATTGACTAATCCCACTTATAATTGGTGCACCAGATATGGCCTTTCCTCGGATAAACAACATAAGTTTCTGACTACTTCCACCATCAATCTTACTACTGCTGGCGTCCGCCGGAGTTGAATCAGGTGCCGGTACCGGTTGAACCGTATACCCGCCTCTGGCAGCCGGATTAGCACACGCCGGTGCATCCGTAGACCTAGTAAT…
	SOH0063	Hemidactylus platycephalus	Comoros	Anjouan	Ouzini	-12.2702	44.4767	657 m	2010-03-17	this project	KF604824	BACOR121-13	655	He_pl_SOH063_AN	CATCGGCACCCTATACCTACTATTTGGTGCCTGAGCCGGAATAACAGGCACTGCCCTCAGCCTACTTATTCGCGCTGAACTAAGCCAGCCGGGCACATTACTTGAAGACGACCAAATTTATAACGTCGTAGTAACTGCCCACGCATTCGTAATAATCTTTTTTATGGTAATACCAATCATAATCGGGGGCTTCGGTAACTGATTAATCCCACTTATAATTGGTGCACCAGATATGGCCTTTCCCCGGATAAACAACATAAGCTTCTGACTACTCCCGCCATCAATCTTACTACTACTAGCGTCCGCCGGAGTTGAATCAGGTGCCGGTACCGGTTGGACCGTGTATCCACCACTGGCAGCTGGATTAGCACACGCCGGTGCATCCGTAGATCTGGTAAT…
	SOH0094	Hemidactylus platycephalus	Comoros	Anjouan	near Pomoni	-12.2855	44.4309	256 m	2010-03-24	this project	KF604823	BACOR129-13	655	He_pl_SOH094_AN	CATCGGCACCCTATACCTACTATTTGGTGCCTGAGCCGGAATAACAGGCACTGCCCTCAGCCTACTTATTCGAGCTGAACTAAGCCAGCCCGGCACACTACTTGAAGACGACCAGATTTATAATGTCGTAGTAACCGCCCACGCATTCGTAATAATTTTTTTTATGGTAATACCAATCATAATCGGAGGCTTCGGCAATTGACTAATCCCACTTATAATTGGTGCACCAGATATGGCCTTTCCTCGGATAAACAACATAAGCTTCTGACTACTTCCACCATCAATCTTACTACTGCTGGCGTCCGCCGGAGTTGAATCAGGTGCCGGTACCGGTTGAACCGTATACCCGCCTCTGGCAGCCGGATTAGCACACGCCGGTGCATCCGTGGACCTAGTAAT…
ZSM 1693/2008	FGZC 3220	Liophidium mayottensis	France	Mayotte	Gipfel Mt. Benara	-12.8801	45.1623	653 m	20.03.2008	[1]	JQ909403	REPT117-12	627	Li_ma_1693-2008_MA	TATCGGAACACTATACCTACTATTCGGGGCCTGATCAGGCCTGCTGGGAGCATGCCTAAGCATACTAATACGAATAGAATTGACCCAGCCCGGATCTCTATTCGGCAGCGACCAGATCTTTAACGTATTAGTAACCGCCCACGCATTCGTAATAATCTTTTTTATAGTCATACCCATTATAATCGGCGGCTTCGGCAACTGACTAATTCCATTAATAATTGGAGCCCCAGACATAGCCTTCCCCCGAATAAACAATATAAGCTTTTGATTACTCCCACCAGCCCTCATCCTACTACTATCCTCCTCATACGTAGAAGCCGGTGCCGGCACCGGCTGAACAGTATACCCCCCCCTATCAGGAAATTTAGTCCACTCAGGGCCATCTGTCGACCTAGCAAT…
ZSM 321/2002		Lycodryas cococola cococola	Comoros	Grand Comoro	Moroni, Hotel "La Grillade"			< 30 m	09.04.2002	[2]	HE798388		624	Ly_sa_321-2002_GC	TATTGGAACCCTATACCTATTATTTGGAATATGATCCGGTTTAATTGGGGCATGTCTAAGCATGCTAATACGAATAGAACTAACCCAGCCCGGGTCCCTACTCGGTGGCGACCAAATCTTTAACGTCTTAGTAACCGCCCACGCCTTTATAATAATTTTCTTTATAGTTATACCCATCATAATCGGCGGATTTGGCAACTGATTAATCCCACTTATAATTGGAGCCCCAGATATAGCCTTCCCTCGAATAAATAATATGAGCTTTTGACTTCTACCGCCAGCCTTACTATTACTACTATCATCTTCCTACGTAGAAGCTGGTGCAGGTACTGGTTGAACTGTCTACCCTCCTCTATCAGGAAATCTAGTACACTCTGGCCCATCTGTAGACCTCGCAAT…
ZSM 41/2010	FGZC 1512	Lycodryas cococola cococola	Comoros	Grand Comoro	Lac salé	-11.3738	43.3731	72 m	13.02.2010	[2]	HE798390		624	Ly_sa_41-2010_GC	TATTGGAACCCTATACCTATTATTTGGAATATGATCCGGTTTAATTGGGGCATGTCTAAGCATGCTAATACGAATAGAACTAACCCAGCCCGGGTCCCTACTCGGTGGCGACCAAATCTTTAACGTCTTAGTAACCGCCCACGCCTTTATAATAATTTTCTTTATAGTTATACCCATCATAATCGGCGGATTTGGCAACTGATTAATCCCACTTATAATTGGAGCCCCAGATATAGCCTTCCCTCGAATAAATAATATGAGCTTTTGACTTCTACCGCCAGCCTTACTATTACTACTATCATCTTCCTACGTAGAAGCTGGTGCAGGTACTGGTTGAACTGTCTACCCTCCTCTATCAGGAAATCTAGTACACTCTGGCCCATCTGTAGACCTCGCAAT…
ZSM 703/2000	FG/MV 2000-803	Lycodryas cococola cococola	Comoros	Grand Comoro	unknown				02.2002	[2]	HE798397		616	Ly_sa_703-2000_GC	CCCTATACCTATTATTTGGAATATGATCCGGTTTAATTGGGGCATGTCTAAGCATGCTAATACGAATAGAACTAACCCAGCCCGGGTCTCTACTCGGTGGCGACCAAATCTTTAACGTCTTAGTAACCGCCCACGCCTTTATAATAATTTTCTTTATAGTTATACCCATCATAATCGGCGGATTTGGCAACTGATTAATCCCACTTATAATTGGAGCCCCAGATATAGCCTTCCCTCGAATAAATAATATGAGCTTTTGACTTCTACCGCCAGCCTTACTATTACTTCTATCATCTTCCTACGTAGAAGCTGGTGCAGGTACTGGTTGAACTGTCTACCCTCCTCTATCAGGAAATCTAGTACACTCTGGCCCATCTGTAGACCTCGCAATTTTCTCAC…
ZSM 311/2002		Lycodryas cococola innocens	Comoros	Moheli	E Nioumachoua	-12.3572	43.7531	15 m	18.04.2002	[2]	HE798386		624	Ly_sa_311-2002_MO	TATTGGAACCCTATACCTATTATTTGGAATATGGTCTGGTTTAATTGGGGCATGTCTTAGCATGCTAATACGAATAGAACTAACCCAACCCGGCTCCCTACTCGGCGGCGACCAGATCTTTAACGTTCTAGTAACCGCCCACGCCTTCATAATAATCTTCTTTATAGTTATACCCATCATAATCGGCGGATTTGGAAACTGATTAATTCCACTTATAATTGGAGCCCCAGATATAGCTTTTCCTCGAATAAATAATATAAGCTTTTGGTTACTACCACCAGCCCTACTTTTACTACTATCATCTTCCTATGTAGAAGCTGGCGCAGGTACCGGTTGAACTGTCTACCCGCCTCTATCAGGAAATCTAGTACATTCTGGCCCATCTGTAGACCTCGCAAT…
ZSM 312/2002		Lycodryas cococola innocens	Comoros	Moheli	around Ouallah	-12.3283	43.6586	5 m	20.04.2002	[2]	HE798387		624	Ly_sa_312-2002_MO	TATTGGAACCCTATACCTATTATTTGGAATATGATCTGGTTTAATTGGGGCATGTCTTAGCATGCTAATACGAATAGAACTAACCCAACCCGGCTCCCTACTCGGCGGCGACCAGATCTTTAACGTTCTAGTAACCGCCCACGCCTTCATAATAATCTTCTTTATAGTTATACCCATCATAATCGGCGGATTTGGAAACTGATTAATTCCACTTATAATTGGAGCCCCAGATATAGCTTTTCCTCGAATAAATAATATAAGCTTTTGGTTACTACCGCCAGCCCTACTTTTACTACTATCATCTTCCTATGTAGAAGCTGGCGCAGGTACCGGTTGAACTGTCTACCCGCCTCTATCAGGAAATCTAGTACATTCTGGCCCATCTGTAGACCTCGCAAT…
ZSM 43/2010	FGZC 1537	Lycodryas cococola innocens	Comoros	Moheli	E Ouallah 1	-12.3271	43.6692	12 m	02.03.2010	[2]	HE798391		624	Ly_sa_43-2010_MO	TATTGGAACCCTATACCTATTATTTGGAATATGATCTGGTTTAATTGGGGCATGTCTTAGCATGCTAATACGAATAGAACTAACCCAACCCGGCTCCCTACTCGGCGGCGACCAGATCTTTAACGTTCTAGTAACCGCCCACGCCTTCATAATAATCTTCTTTATAGTTATACCCATCATAATCGGCGGATTTGGAAACTGATTAATTCCACTTATAATTGGAGCCCCAGATATAGCTTTTCCTCGAATAAATAATATAAGCTTTTGGTTACTACCGCCAGCCCTACTTTTACTACTATCATCTTCCTATGTAGAAGCTGGCGCAGGTACCGGTTGAACTGTCTACCCGCCTCTATCAGGAAATCTAGTACATTCTGGCCCATCTGTAGACCTCGCAAT…
ZSM 44/2010	FGZC 1549	Lycodryas cococola innocens	Comoros	Moheli	Ouallah 1	-12.3158	43.6733	108 m	08.03.2010	[2]	HE798392		624	Ly_sa_44-2010_MO	TATTGGAACCCTATACCTATTATTTGGAATATGGTCTGGTTTAATTGGGGCATGTCTTAGCATGCTAATACGAATAGAACTAACCCAACCCGGCTCCCTACTCGGCGGCGACCAGATCTTTAACGTTCTAGTAACCGCCCACGCCTTCATAATAATCTTCTTTATAGTTATACCCATCATAATCGGCGGATTTGGAAACTGATTAATTCCACTTATAATTGGAGCCCCAGATATAGCTTTTCCTCGAATAAATAATATAAGCTTTTGGTTACTACCGCCAGCCCTACTTTTACTACTATCATCTTCCTATGTAGAAGCTGGCGCAGGTACCGGTTGAACTGTCTACCCGCCTCTATCAGGAAACCTAGTACATTCTGGCCCATCTGTAGACCTCGCAAT…
ZSM 45/2010	FGZC 4020	Lycodryas cococola innocens	Comoros	Moheli	Lac Dziani Boundouni	-12.3776	43.8508	14 m	30.03.2010	[2]	HE798396		624	Ly_sa_45-2010_MO	TATTGGAACCCTATACCTATTATTTGGAATATGGTCTGGTTTAATTGGGGCATGTCTTAGCATGCTAATACGAATAGAACTAACCCAACCCGGCTCCCTACTCGGCGGCGACCAGATCTTTAACGTTCTAGTAACCGCCCACGCCTTCATAATAATCTTCTTTATAGTTATACCCATCATAATCGGCGGATTTGGAAACTGATTAATTCCACTTATAATTGGAGCCCCAGATATAGCTTTTCCTCGAATAAATAATATAAGCTTTTGGTTACTACCGCCAGCCCTACTTTTACTACTATCATCTTCCTATGTAGAAGCTGGCGCAGGTACCGGTTGAACTGTCTACCCGCCTCTATCAGGAAATCTAGTACATTCTGGCCCATCTGTAGACCTCGCAAT…
ZSM 42/2010	FGZC 1507	Lycodryas maculatus comorensis	France	Mayotte	near Moya / Petite-Terre	-12.7789	45.2945	127 m	07.02.2010	[2]	HE798389		624	Ly_sa_42-2010_MA	TATTGGAACCCTATACCTATTATTTGGAATGTGATCTGGCTTAATGGGGGCGTGTCTAAGTATATTAATACGAATAGAACTAACCCAACCCGGCTCTCTGCTTGGTAGCGACCAAATCTTTAATGTCTTAGTAACCGCCCATGCCTTTATAATAATCTTCTTTATAGTTATACCCATTATAATTGGAGGATTTGGTAACTGATTAATCCCACTTATAATTGGAGCCCCAGATATAGCCTTTCCTCGAATAAATAATATGAGCTTTTGACTCCTACCACCAGCCCTGCTATTACTACTATCTTCTTCATACGTAGAAGCTGGTGCAGGTACCGGTTGAACCGTCTATCCGCCTCTATCAGGAAACCTGGTACACTCTGGCCCATCTGTAGATCTCGCAAT…
ZSM 665/2000	FG/MV 2000-865	Lycodryas maculatus comorensis	France	Mayotte	SE Hajangona				2000	[2]	HE798398		616	Ly_sa_665-2000_MA	CCCTATACCTATTATTTGGAATGTGATCTGGCTTAATGGGGGCGTGTCTAAGTATATTAATACGAATAGAACTAACCCAACCCGGCTCTCTGCTTGGTAGCGACCAAATCTTTAATGTCTTAGTAACCGCCCATGCCTTTATAATAATCTTCTTTATAGTTATACCCATTATAATTGGAGGATTTGGTAACTGATTAATCCCACTTATAATTGGAGCCCCAGATATAGCCTTTCCTCGAATAAATAATATGAGCTTTTGACTCCTACCACCAGCCCTGCTATTACTACTATCTTCTTCATACGTAGAAGCTGGTGCAGGTACCGGTTGAACCGTCTATCCGCCTCTATCAGGAAACCTGGTACACTCTGGCCCATCTGTAGATCTCGCAATTTTCTCAC…
ZSM 38/2010	FGZC 1570	Lycodryas maculatus maculatus	Comoros	Anjouan	Bandani Mtsangani	-12.1913	44.3411	119 m	14.03.2010	[2]	HE798393		0
ZSM 39/2010	FGZC 1571	Lycodryas maculatus maculatus	Comoros	Anjouan	Bandani Mtsangani	-12.1896	44.3419	89 m	14.03.2010	[2]	HE798394		0
ZSM 40/2010	FGZC 4015	Lycodryas maculatus maculatus	Comoros	Anjouan	near Pomoni	-12.2801	44.4391	497 m	24.03.2010	[2]	HE798395		0
ZSM 320/2002		Oplurus cuvieri comorensis	Comoros	Grand Comoro	near Ivouni	-11.3933	43.3989	33 m	27.04.2002	this project	KF604832	BACOR010-13	599	Op_cu_320-2002_GC	GTGGGGMTGCCCYAAGCTTACTAATTCGTGCTGAACTAAGTCAACCAGGAAGCCTGCTTGGAGATGATCAAATTTATAATGTAGTAGTTACAGCCCACGCTTTCGTAATAATTTTCTTTATAGTTATACCCGTTATAATTGGGGGCTTCGGAAATTGACTTGTTCCACTAATAATCGGGGCTCCTGATATGGCCTTCCCCCGGATAAATAACATAAGCTTTTGATTGTTGCCCCCATCATTTCTACTTCTTCTTGCCTCAGCAGGCGTTGAAGCCGGTGCTGGTACAGGTTGAACAGTTTACCCACCATTAGCTGGAAATCTCGCACATGCTGGGGCTTCAGTTGACTTAACAATTTTTTCCCTTCATTTAGCAGGGGTATCATCAATTCTAGGCGCTA…
ZSM 101/2010	FGZC 1527	Paroedura sanctijohannis	Comoros	Moheli	Châlet St. Antoine	-12.2884	43.6641	682 m	01.03.2010	[3]	HE967763		631	Pa_sa_101-2010_MO	TATATCTACTTTTTGGGGCCTGGGCCGGAATAGTCGGCACATCACTGAGCCTTCTGATCCGGGCCGAGTTATCTCAGCCCGGTGCTCTCCTAGGGGATGATCAAATCTATAACGTTATCGTCACAGCCCACGCATTCGTTATAATTTTTTTTATGGTAATGCCAATCATAATCGGAGGATTCGGAAACTGACTAGTGCCCCTAATAATTGGAGCCCCTGACATGGCCTTTCCACGTATGAATAACATGAGTTTCTGGCTATTACCACCATCACTCGTCCTCCTTCTGGCCTCCTCGGGGGTTGAAAGCGGGGCTGGCACAGGATGAACAGTCTACCCACCACTAGCATCCAACTTGGCCCACGCCGGAGCATCCGTCGATTTAGTTATTTTTTCACTAC…
ZSM 103/2010	FGZC 1513	Paroedura sanctijohannis	Comoros	Grand Comoro	La Grille	-11.474	43.3455	1042 m	14.02.2010	[3]			0
ZSM 104/2010	FGZC 1514	Paroedura sanctijohannis	Comoros	Grand Comoro	La Grille	-11.474	43.3455	1042 m	14.02.2010	[3]	HE967762		642	Pa_sa_104-2010_GC	TATCGGCACCTTATACCTACTTTTTGGTGCCTGAGCCGGAATAGTTGGCACATCACTAAGTCTTCTGATCCGGGCCGAGTTGTCCCAGCCCGGTGCTCTCTTGGGAGACGATCAGATTTATAACGTTATCGTCACAGCCCACGCATTCGTTATAATTTTTTTCATGGTAATACCAATCATAATCGGCGGGTTCGGAAACTGACTAGTGCCCCTAATAATTGGAGCCCCTGATATAGCCTTTCCACGTATAAATAATATAAGTTTTTGGCTTTTACCACCATCACTCGTCCTCCTTCTGGCTTCCTCAGGAGTTGAAAGCGGGGCTGGCACAGGATGAACAGTCTACCCACCCCTAGCGTCCAACCTGGCCCACGCCGGAGCATCCGTCGACTTGGTCAT…
ZSM 105/2010	FGZC 4023	Paroedura sanctijohannis	Comoros	Grand Comoro	Nioumadzaha	-11.7973	43.2763	61 m	04.04.2010	[3]	HE967769		642	Pa_sa_105-2010_GC	TATCGGCACCTTATACCTACTTTTTGGTGCCTGGGCCGGAATAGTCGGCACATCATTAAGTCTTCTGATCCGGGCCGAGTTGTCCCAGCCCGGCGCTCTCTTGGGAGATGATCAGATTTATAACGTTGTCGTCACAGCCCACGCATTCGTTATAATTTTTTTTATAGTAATACCAATCATAATCGGCGGATTCGGGAACTGACTAGTTCCCCTAATAATTGGAGCCCCTGACATGGCCTTTCCACGTATAAATAATATAAGTTTTTGGCTCTTACCACCATCACTCGTCCTCCTTCTGGCCTCCTCAGGGGTTGAAAGCGGGGCCGGCACAGGATGAACAGTCTACCCACCACTAGCATCCAACCTGGCCCACGCCGGAGCATCCGTCGACTTAGTCAT…
ZSM 106/2010	FGZC 1595	Paroedura sanctijohannis	Comoros	Anjouan	near Hombo / Moutsamoudou	-12.1967	44.4184	601 m	23.03.2010	[3]	HE967764		642	Pa_sa_106-2010_AN	TATCGGCACCTTATACCTACTTTTTGGTGCCTGAGCCGGAATAGTCGGCACATCGCTAAGTCTTCTAATCCGGGCCGAGTTATCCCAGCCCGGTGCTCTCTTGGGGGACGATCAAATTTATAACGTTATCGTCACAGCCCACGCATTCGTTATAATTTTTTTCATGGTAATACCAATCATAATCGGCGGGTTCGGAAACTGACTAGTGCCCCTAATAATTGGAGCCCCTGATATAGCCTTTCCACGTATAAATAATATAAGCTTTTGGCTTTTACCACCATCACTCGTCCTCCTTCTGGCCTCCTCAGGAGTTGAAAGCGGGGCTGGCACAGGGTGAACAGTCTACCCACCCCTAGCGTCCAACCTGGCCCATGCCGGAGCATCCGTCGACTTAGTCAT…
ZSM 107/2010	FGZC 1596	Paroedura sanctijohannis	Comoros	Anjouan	near Hombo / Moutsamoudou	-12.1972	44.4183	654 m	23.03.2010	[3]	HE967765		642	Pa_sa_107-2010_AN	TATCGGCACCTTATACCTACTTTTTGGTGCCTGAGCCGGAATAGTCGGCACATCGCTAAGTCTTCTAATCCGGGCCGAGTTATCCCAGCCCGGTGCTCTCTTGGGGGACGATCAAATTTATAACGTTATCGTCACAGCCCACGCATTCGTTATAATTTTTTTCATGGTAATACCAATCATAATCGGCGGGTTCGGAAACTGACTAGTGCCCCTAATAATTGGAGCCCCTGATATAGCCTTTCCACGTATAAATAATATAAGCTTTTGGCTTTTACCACCATCACTCGTCCTCCTTCTGGCCTCCTCAGGAGTTGAAAGCGGGGCTGGCACAGGGTGAACAGTCTACCCACCCCTAGCGTCCAACCTGGCCCATGCCGGAGCATCCGTCGACTTAGTCAT…
ZSM 109/2010	FGZC 1598	Paroedura sanctijohannis	Comoros	Anjouan	near Hombo / Moutsamoudou	-12.1975	44.4183	693 m	23.03.2010	[3]	HE967784		642	Pa_sa_109-2010_AN	TATCGGCACCTTATACCTACTTTTTGGTGCCTGAGCCGGAATAGTCGGCACATCGCTAAGTCTTCTAATCCGGGCCGAGTTATCCCAGCCCGGTGCTMTCTTGGGGGACGATCAAATTTATAACGTTATCGTCRCAGCCCAYGCATTCGTTATAATTTTDTTCATGGTAATACCAATCATAATMGGSGGGTTCGGAAACWGAMTAGTGCCCHTAATAATTGGAGCCCCTGATATAGCCTTTCCACGTATAAATAATATAAGCTTTTGGCTTTTACCACCATCACTCGTCCTCCTTCTGGCCTCCTCAGGAGTTGAAAGCGGGGCTGGCACAGGGTGAACAGTCTACCCACCCCTAGCGTCCAACCTGGCCCATGCCGGAGCATCCGTCGACTTAGTCAT…
ZSM 110/2010	FGZC 1599	Paroedura sanctijohannis	Comoros	Anjouan	near Hombo / Moutsamoudou				23.03.2010	[3]			0
ZSM 111/2010	FGZC 1600	Paroedura sanctijohannis	Comoros	Anjouan	near Hombo / Moutsamoudou	-12.1961	44.4177	565 m	23.03.2010	[3]	HE967766		642	Pa_sa_111-2010_AN	TATCGGCACCTTATACCTACTTTTTGGTGCCTGAGCCGGAATAGTCGGCACATCGCTAAGTCTTCTAATCCGGGCCGAGTTATCCCAGCCCGGTGCTCTCTTGGGGGACGATCAAATTTATAACGTTATCGTCACAGCCCACGCATTCGTTATAATTTTTTTCATGGTAATACCAATCATAATCGGCGGGTTCGGAAACTGACTAGTGCCCCTAATAATTGGAGCCCCTGATATAGCCTTTCCACGTATAAATAATATAAGCTTTTGGCTTTTACCACCATCACTCGTCCTCCTTCTGGCCTCCTCAGGAGTTGAAAGCGGGGCTGGCACAGGGTGAACAGTCTACCCACCCCTAGCGTCCAACCTGGCCCATGCCGGAGCATCCGTCGACTTAGTCAT…
ZSM 112/2010	FGZC 4001	Paroedura sanctijohannis	Comoros	Anjouan	near Hombo / Moutsamoudou	-12.1837	44.4093	359 m	23.03.2010	[3]			0
ZSM 113/2010	FGZC 4005	Paroedura sanctijohannis	Comoros	Anjouan	near Pomoni	-12.2777	44.442	632 m	24.03.2010	[3]	HE967767		642	Pa_sa_113-2010_AN	TATCGGCACCTTATACCTACTTTTTGGTGCCTGAGCCGGAATAGTCGGCACATCGCTAAGTCTTCTGATCCGGGCCGAGTTATCCCAGCCCGGTGCTCTCTTGGGGGACGATCAAATTTATAACGTTATCGTCACAGCCCACGCATTCGTTATAATTTTTTTCATGGTAATACCAATCATAATCGGCGGGTTCGGAAACTGACTAGTGCCCCTAATAATTGGAGCCCCTGATATAGCCTTTCCACGTATAAATAATATAAGCTTTTGGCTTTTACCACCATCACTCGTCCTCCTTCTGGCCTCCTCAGGAGTTGAAAGCGGGGCTGGCACAGGATGAACAGTCTACCCACCCCTAGCGTCCAACCTGGCCCATGCCGGAGCATCCGTCGACTTAGTCAT…
ZSM 114/2010	FGZC 4006	Paroedura sanctijohannis	Comoros	Anjouan	near Pomoni	-12.2791	44.4399	544 m	24.03.2010	[3]	HE967768		642	Pa_sa_114-2010_AN	TATCGGCACCTTATACCTACTTTTTGGTGCCTGAGCCGGAATAGTCGGCACATCGCTAAGTCTTCTGATCCGGGCCGAGTTATCCCAGCCCGGCGCTCTCTTGGGGGACGATCAAATTTATAACGTTATCGTCACAGCCCACGCATTCGTTATAATTTTTTTCATGGTAATACCAATCATAATCGGCGGGTTCGGAAACTGACTAGTGCCCCTAATAATTGGAGCCCCTGATATAGCCTTTCCACGTATAAATAATATAAGCTTTTGGCTTTTACCACCATCACTCGTCCTCCTTCTGGCCTCCTCAGGAGTTGAAAGCGGGGCTGGCACAGGATGAACAGTCTACCCACCCCTAGCGTCCAACCTGGCCCATGCCGGAGCATCCGTCGACTTAGTCAT…
ZSM 100/2010	FGZC 4040	Paroedura stellata	France	Mayotte	Bénara	-12.8779	45.1598	553 m	14.04.2010	[3]	HE967774		642	Pa_st_100-2010_MA	TATCGGCACCCTCTACCTGCTATTTGGTGCCTGAGCCGGCATGGTGGGCACATCATTAAGCTTACTCATCCGTGCCGAGCTGTCCCAGCCTGGGGCTCTACTAGGTGACGACCAGATCTACAACGTCATTGTTACAGCTCATGCGTTCGTCATAATTTTTTTTATAGTAATACCAATTATGATTGGGGGCTTTGGCAACTGGCTTGTACCCCTAATAATTGGTGCCCCTGATATGGCCTTCCCTCGTATAAACAACATGAGCTTCTGACTCCTACCACCATCACTAGTCCTCCTCCTCGCCTCTTCCAGCATTGAAAGCGGTGCTGGTACAGGATGGACCGTTTACCCCCCACTAGCGGGCAATCTCGCCCACGCAGGTGCATCAGTCGACTTAGTAAT…
ZSM 2/2010		Paroedura stellata	France	Mayotte	Sazilé	-12.9725	45.1909	7 m	11.04.2010	[3]	HE967775		642	Pa_st_SOH163-MA	TATCGGCACCCTCTACCTGCTATTTGGTGCCTGAGCCGGCATGGTGGGCACATCATTAAGCTTACTCATCCGTGCCGAGCTATCCCAGCCTGGGGCTCTACTAGGCGACGACCAGATCTACAACGTCATTGTTACAGCTCATGCGTTCATCATAATTTTTTTTATAGTAATACCAATTATGATTGGGGGCTTTGGCAACTGGCTTGTACCCCTAATAATTGGTGCCCCTGATATGGCCTTCCCTCGTATAAACAACATGAGCTTCTGACTCCTACCACCATCACTAGTCCTCCTCCTCGCCTCTTCCAGCATTGAAAGCGGTGCTGGTACAGGATGGACCGTTTACCCCCCACTAGCGGGCAATCTCGCCCACGCAGGTGCATCAGTCGACTTAGTAAT…
ZSM 96/2010	FGZC 4033	Paroedura stellata	France	Mayotte	Choungui	-12.9578	45.1341	481 m	10.04.2010	[3]	HE967770		642	Pa_st_96-2010_MA	TATCGGCACCCTCTACCTGCTATTTGGTGCCTGAGCCGGCATGGTGGGTACATCATTAAGCTTACTCATCCGTGCCGAGCTGTCCCAGCCTGGGGCTCTACTAGGTGACGACCAGATCTACAACGTCATTGTTACAGCTCATGCGTTCGTCATAATTTTTTTTATAGTAATACCAATTATGATTGGGGGCTTTGGCAACTGACTTGTACCCCTAATAATTGGTGCCCCTGATATGGCCTTCCCTCGTATAAACAACATGAGCTTCTGACTCCTACCACCATCACTAGTCCTCCTCCTCGCCTCTTCCAGCATTGAAAGCGGCGCTGGTACAGGATGGACCGTTTACCCCCCACTAGCGGGCAATCTCGCCCACGCAGGTGCATCAGTCGACTTAGTAAT…
ZSM 97/2010	FGZC 4037	Paroedura stellata	France	Mayotte	Sazilé	-12.9687	45.1814	15 m	11.04.2010	[3]	HE967772		642	Pa_st_98-2010_MA	TATCGGCACCCTCTACCTGCTATTTGGTGCCTGAGCCGGCATGGTGGGCACATCATTAAGCTTACTCATCCGTGCCGAGCTATCCCAGCCTGGGGCTCTACTAGGCGACGACCAGATTTACAACGTCATTGTTACAGCTCATGCGTTCGTCATAATTTTTTTTATAGTAATACCAATTATGATTGGGGGCTTTGGCAACTGGCTTGTACCCCTAATAATTGGTGCCCCTGATATGGCCTTCCCTCGTATAAACAACATGAGCTTCTGACTCCTACCACCATCACTAGTCCTCCTCCTCGCCTCTTCCAGCATTGAAAGCGGTGCTGGTACAGGGTGGACCGTTTACCCCCCACTAGCGGGCAATCTCGCCCACGCAGGTGCATCAGTCGACTTAGTAAT…
ZSM 98/2010	FGZC 4036	Paroedura stellata	France	Mayotte	Sazilé	-12.9692	45.1821	13 m	11.04.2010	[3]	HE967771		642	Pa_st_97-2010_MA	TATCGGCACCCTCTACCTGCTATTTGGTGCCTGAGCCGGCATGGTGGGCACATCATTAAGCTTACTCATCCGTGCCGAGCTATCCCAGCCTGGGGCTCTACTAGGCGACGACCAGATTTACAACGTCATTGTTACAGCTCATGCGTTCGTCATAATTTTTTTTATAGTAATACCAATTATGATTGGGGGCTTTGGCAACTGGCTTGTACCCCTAATAATTGGTGCCCCTGATATGGCCTTCCCTCGTATAAACAACATGAGCTTCTGACTCCTACCACCATCACTAGTCCTCCTCCTCGCCTCTTCCAGCATTGAAAGCGGTGCTGGTACAGGGTGGACCGTTTACCCCCCACTAGCGGGCAATCTCGCCCACGCAGGTGCATCAGTCGACTTAGTAAT…
ZSM 99/2010	FGZC 4039	Paroedura stellata	France	Mayotte	Bénara	-12.8802	45.1643	624 m	14.04.2010	[3]	HE967773		642	Pa_st_99-2010_MA	TATCGGCACCCTCTACCTGCTATTTGGTGCCTGAGCCGGCATGGTGGGCACATCATTAAGCTTACTCATCCGTGCCGAGCTGTCCCAGCCTGGGGCTCTACTAGGTGACGACCAGATCTACAACGTCATTGTTACAGCTCATGCATTCGTCATAATTTTTTTTATAGTAATGCCAATTATGATTGGGGGCTTTGGCAACTGGCTTGTACCCCTAATAATTGGTGCCCCTGATATGGCCTTCCCTCGTATAAACAACATGAGCTTCTGACTCCTACCACCATCACTAGTCCTCCTCCTCGCCTCTTCCAGCATTGAAAGCGGTGCTGGTACAGGATGGACCGTTTACCCCCCACTAGCGGGCAATCTCGCCCACGCAGGTGCATCAGTCGACTTAGTAAT…
ZSM 691/2000	FG/MV 2000-891	Phelsuma comorensis	Comoros	Grand Comoro	above Ivembeni	-11.4625	43.3281	613 m	27.02.2000	this project	KF604834	BACOR018-13	597	Ph_co_2000-891_GC	ATTCGCACAGAACTAAGCCAACCCGGGTCTTTTATGGGCGATGATCATGTATATAATGTAGTAGTCACCGCACATGCTTTTGTAATAATTTTTTTTATAGTTATACCTATTATAATCGGCGGGTTTGGAAATTGATTGATCCCTCTAATAATTGGGGCGCCCGACATAGCCTTCCCACGAATAAACAATATAAGCTTTTGGTTGCTGCCACCCTCATTAATACTTCTATTGGCCTCCTCCAGTATAGAGGCAGGTGCTGGCACAGGGTGAACCGTTTACCCACCCCTATCAGCTAATCTTGCACACGCTGACGCATCAGTGGATCTAGTGATCTTTTCACTTCATTTGGCAGGGGTTTCCTCAATTTTAGGTGCAATTAATTTTATTACTACATGCCTG…
	SOH0099	Phelsuma comorensis	Comoros	Grand Comoro	La Grille	-11.4695	43.2928	224 m	2010-04-03				0
	SOH0151	Phelsuma comorensis	Comoros	Grand Comoro	La Grille	-11.4762	43.3063	442 m	2010-04-03	this project	KF604833	BACOR133-13	596	Ph_co_SOH151_GC	AATTCGCACAGAACTAAGCCAACCCGGGTCTTTTATGGGCGATGATCATGTATATAATGTAGTAGTCACCGCACATGCTTTTGTAATAATTTTTTTTATAGTTATACCTATTATAATCGGCGGGTTTGGAAATTGATTGATCCCTCTAATAATTGGGGCGCCCGACATAGCCTTCCCACGAATAAACAATATAAGCTTTTGGTTGCTGCCACCCTCATTAATACTTCTATTGGCCTCCTCCAGTATAGAGGCAGGTGCTGGCACAGGGTGAACCGTTTACCCACCCCTATCAGCTAATCTTGCACACGCTGACGCATCAGTGGATCTAGTGATCTTTTCACTTCATTTGGCAGGGGTTTCCTCAATTTTAGGTGCAATTAATTTTATTACTACATGCCT…
ZSM 1695/2008	FGZC 3223	Phelsuma dubia	France	Mayotte	Petite Terre, near Lac Dziani Dzaha	-12.7782	45.2929	86 m	16.03.2008	this project	KF604839	BACOR075-13	648	Ph_du_3223_MA	TTCCTATTTGGCCTCTGAGCGGGTATGGTTGGATCAGCACTAAGTTTATTAATCCGCACTGAACTAAGCCAGCCCGGCGCTCTATTGGGGGATGACCATCTATACAATGTAGTGGTAACCGCACATGCCTTTGTTATAATCTTCTTTATGGTCATACCTATTATGATTGGGGGTTTCGGAAACTGATTGATCCCTTTAATAATTGGAGCACCTGATATAGCCTTCCCTCGGTTAAACAACATAAGTTTCTGACTATTACCTCCATCCTTAATGCTGTTACTGGCCTCCGCCAGCATAGAAGCCGGTGCCGGCACCGGCTGAACTGTTTATCCCCCCCTATCAGCCAATCTCGCACATGCTGATGCATCTGTAGACCTCTTAATCTTTTCACTTCACCTG…
	SOH0017	Phelsuma dubia	Comoros	Grand Comoro	Ntsaoueni	-11.4696	43.2845	145 m	2010-02-15	this project	KF604835	BACOR107-13	654	Ph_du_SOH0017_GC	TCTTTACTTCCTATTTGGCCTCTGAGCGGGTATGGTTGGATCAGCACTAAGTTTATTAATCCGCACTGAACTAAGCCAGCCCGGCGCTTTATTGGGGGATGACCATCTATACAATGTAGTAGTAACCGCACATGCCTTTGTTATAATCTTCTTTATGGTCATACCTATTATGATTGGGGGGTTCGGAAACTGATTGATCCCTTTAATAATTGGAGCACCTGATATAGCCTTCCCTCGATTAAACAACATAAGTTTCTGACTATTACCTCCATCCTTAATGCTGTTACTAGCCTCCGCCAGCATAGAAGCCGGTGCCGGCACCGGCTGAACTGTTTATCCCCCCCTATCAGCCAATCTCGCACATGCTGATGCATCTGTAGATCTCTTAATCTTTTCACT…
	SOH0042	Phelsuma dubia	Comoros	Moheli	Ouallah1	-12.3261	43.6726	32 m	2010-03-08	this project	KF604837	BACOR109-13	664	Ph_du_SOH0042_MO	TATTGGCACTCTTTACTTCCTATTTGGCCTCTGAGCGGGTATGGTCGGATCAGCACTAAGTTTATTAATCCGCACTGAACTAAGCCAGCCCGGCGCTTTATTGGGGGATGACCATCTATACAATGTAGTGGTAACCGCACATGCCTTTGTTATAATCTTCTTTATGGTCATACCTATTATGATTGGGGGGTTCGGAAACTGATTGATCCCTTTAATAATTGGAGCACCTGATATAGCCTTCCCTCGGTTAAACAACATAAGTTTCTGACTGTTACCTCCATCCTTAATGCTGTTACTAGCCTCCGCCAGCATAGAAGCCGGTGCCGGCACCGGCTGAACTGTTTATCCCCCCCTATCAGCCAATCTCGCACATGCTGATGCATCTGTAGACCTCTTAAT…
	SOH0047	Phelsuma dubia	Comoros	Anjouan	near Harembo	-12.1606	44.5011	113 m	2010-03-12	this project	KF604838	BACOR114-13	664	Ph_du_SOH0047_AN	TATTGGCACTCTTTACTTCCTATTTGGCCTCTGAGCGGGTATGGTTGGATCAGCACTAAGTTTATTAATCCGCACTGAACTAAGCCAGCCCGGCGCTTTATTGGGGGATGACCATCTATACAATGTAGTAGTAACCGCACATGCCTTTGTTATAATCTTCTTTATGGTCATACCTATTATGATTGGGGGGTTCGGAAACTGATTGATCCCTTTAATAATTGGAGCACCTGATATAGCCTTCCCTCGGTTAAACAACATAAGTTTCTGACTATTACCTCCATCCTTAATGCTGTTACTAGCCTCCGCCAGCATAGAAGCCGGTGCCGGCACCGGCTGAACTGTTTATCCCCCCCTATCAGCCAATCTCGCACATGCTGATGCATCTGTAGACCTCTTAAT…
	SOH0049	Phelsuma dubia	Comoros	Anjouan	Jeje	-12.2242	44.5201	60 m	2010-03-13	this project	KF604841	BACOR116-13	664	Ph_du_SOH0049_AN	TATTGGCACTCTTTACTTCCTATTTGGCCTCTGAGCGGGTATGGTTGGATCAGCACTAAGTTTATTAATCCGCACTGAACTAAGCCAGCCCGGCGCTTTATTGGGGGATGACCATCTATACAATGTAGTAGTAACCGCACATGCCTTTGTTATAATCTTCTTTATGGTCATACCTATTATGATTGGGGGGTTCGGAAACTGATTGATCCCTTTAATAATTGGAGCACCTGATATAGCCTTCCCTCGGTTAAACAACATAAGTTTCTGACTATTACCTCCATCCTTAATGCTGTTACTAGCCTCCGCCAGCATAGAAGCCGGTGCCGGCACCGGCTGAACTGTTTATCCCCCCCTATCAGCCAATCTCGCACATGCTGATGCATCTGTAGACCTCTTAAT…
	SOH0051	Phelsuma dubia	Comoros	Anjouan	Domoni	-12.2586	44.5284	48 m	2010-03-13	this project	KF604836	BACOR118-13	664	Ph_du_SOH0051_AN	TATTGGCACTCTTTACTTCCTATTTGGCCTCTGAGCGGGTATGGTCGGATCAGCACTAAGTTTATTAATCCGCACTGAACTAAGCCAGCCCGGCGCTTTATTGGGGGATGACCATCTATACAATGTAGTGGTAACCGCACATGCCTTTGTTATAATCTTCTTTATGGTCATACCTATTATGATTGGGGGGTTCGGAAACTGATTGATCCCTTTAATAATTGGAGCACCTGATATAGCCTTCCCTCGGTTAAACAACATAAGTTTCTGACTGTTACCTCCATCCTTAATGCTGTTACTAGCCTCCGCCAGCATAGAAGCCGGTGCCGGCACCGGCTGAACTGTTTATCCCCCCCTATCAGCCAATCTCGCACATGCTGATGCATCTGTAGACCTCTTAAT…
	SOH0158	Phelsuma dubia	France	Mayotte	Sada	-12.8696	45.1167	31 m	2010-04-10	this project	KF604840	BACOR136-13	664	Ph_du_SOH0158_MA	TATTGGCACTCTTTACTTCCTATTTGGCCTCTGAGCGGGTATGGTCGGATCAGCACTAAGTTTATTAATCCGCACTGAACTAAGCCAGCCCGGCGCTTTATTGGGGGATGACCATCTATACAATGTAGTGGTAACCGCACATGCCTTTGTTATAATCTTCTTTATGGTCATACCTATTATGATTGGGGGGTTCGGAAACTGATTGATCCCTTTAATAATTGGAGCACCTGATATAGCCTTCCCTCGGTTAAACAACATAAGTTTCTGACTATTACCTCCATCCTTAATGCTGTTACTAGCCTCCGCCAGCATAGAAGCCGGTGCCGGCACCGGCTGAACTGTTTATCCCCCCCTATCAGCCAATCTCGCACATGCTGATGCATCTGTAGACCTCTTAAT…
ZSM 686/2000	FG/MV 2000-886	Phelsuma dubia	Comoros	Grand Comoro	Moroni, Hotel "La Grillade"				02.2000	this project	KF604842	BACOR017-13	650	Ph_du_2000-886_GC	ACTTCCTATTTGGCCTCTGAGCGGGTATGGTTGGATCAGCACTAAGTTTATTAATCCGCACTGAACTAAGCCAGCCCGGCGCTTTATTGGGGGATGACCATCTATACAATGTAGTAGTAACCGCACATGCCTTTGTTATAATCTTCTTTATGGTCATACCTATTATGATTGGGGGGTTCGGAAACTGATTGATCCCTTTAATAATTGGAGCACCTGATATAGCCTTCCCTCGGTTAAACAACATAAGTTTCTGACTATTACCTCCATCCTTAATGCTGTTACTAGCCTCCGCCAGCATAGAAGCCGGTGCCGGCACCGGCTGAACTGTTTATCCCCCCCTATCAGCCAATCTCGCACATGCTGATGCATCTGTAGACCTCTTAATCTTTTCACTTCACC…
ZSM 671/2000	FG/MV 2000-871	Phelsuma laticauda	France	Mayotte	Mt. Combani	-12.8072	48.1547	300 m	22.02.2000				0
	SOH0023	Phelsuma laticauda	Comoros	Anjouan	Mutsamudu	-12.1645	44.4013	41 m	2010-02-24	this project	KF604845	BACOR108-13	664	Ph_la_SOH0023_AN	TATTGGCACTCTGTATTTCCTATTCGGTCTTTGAGCCGGCATGGTCGGCTCTGCCCTAAGCCTATTAATTCGCACTGAACTTAGTCAGCCAGGCTCTTTCATGGGTAACGACCATGTATATAATGTAGTAGTTACTGCACACGCTTTTGTAATAATTTTCTTTATAGTCATACCCATCATGATTGGGGGATTTGGTAACTGACTAGTACCCTTAATAATTGGGGCACCAGATATAGCCTTCCCTCGAATAAACAATATAAGCTTTTGACTACTACCCCCCTCACTAACGCTACTACTAGCCTCCTGTGGCATAGAAGCCGGTGCCGGCACCGGCTGGACCGTCTATCCCCCACTTTCAGCCAACCTTGCACATGCTGACGCAGCCGTAGATTTTACAAT…
	SOH0045	Phelsuma laticauda	Comoros	Anjouan	Ouani	-12.1423	44.4267	69 m	2010-03-12	this project	KF604844	BACOR112-13	664	Ph_la_SOH0045_AN	TATTGGCACTCTGTATTTCCTATTCGGTCTTTGAGCCGGCATGGTCGGCTCTGCCCTAAGCCTATTAATTCGCACTGAACTTAGTCAGCCAGGCTCTTTCATGGGTAACGACCATGTATATAATGTAGTAGTTACTGCACACGCTTTTGTAATAATTTTCTTTATAGTCATACCCATCATGATTGGGGGATTTGGTAACTGACTAGTACCCTTAATAATTGGGGCACCAGATATAGCCTTCCCTCGAATAAACAATATAAGCTTTTGACTACTACCCCCCTCACTAACGCTACTACTAGCCTCCTGTGGCATAGAAGCCGGTGCCGGCACCGGCTGGACCGTCTATCCCCCACTTTCAGCCAACCTTGCACATGCTGACGCAGCCGTAGATTTTACAAT…
	SOH0046	Phelsuma laticauda	Comoros	Anjouan	near Koki	-12.1707	44.4424	355 m	2010-03-12	this project	KF604843	BACOR113-13	664	Ph_la_SOH0046_AN	TATTGGCACTCTGTATTTCCTATTCGGTCTTTGAGCCGGCATGGTCGGCTCTGCCCTAAGCCTATTAATTCGCACTGAACTTAGTCAGCCAGGCTCTTTCATGGGTAACGACCATGTATATAATGTAGTAGTTACTGCACACGCTTTTGTAATAATTTTCTTTATAGTCATACCCATCATGATTGGGGGATTTGGTAACTGACTAGTACCCTTAATAATTGGGGCACCAGATATAGCCTTCCCTCGAATAAACAATATAAGCTTTTGACTACTACCCCCCTCACTAACGCTACTACTAGCCTCCTGTGGCATAGAAGCCGGTGCCGGCACCGGCTGGACCGTCTATCCCCCACTTTCAGCCAACCTTGCACATGCTGACGCAGCCGTAGATTTTACAAT…
	SOH0048	Phelsuma laticauda	Comoros	Anjouan	near Hajoho	-12.1201	44.4864	23 m	2010-03-12	this project	KF604848	BACOR115-13	664	Ph_la_SOH0048_AN	TATTGGCACTCTGTATTTCCTATTCGGTCTTTGAGCCGGCATGGTCGGCTCTGCCCTAAGCCTATTAATTCGCACTGAACTTAGTCAGCCAGGCTCTTTCATGGGTAACGACCATGTATATAATGTAGTAGTTACTGCACACGCTTTTGTAATAATTTTCTTTATAGTCATACCCATCATGATTGGGGGATTTGGTAACTGACTAGTACCCTTAATAATTGGGGCACCAGATATAGCCTTCCCTCGAATAAACAATATAAGCTTTTGACTACTACCCCCCTCACTAACGCTACTACTAGCCTCCTGTGGCATAGAAGCCGGTGCCGGCACCGGCTGGACCGTCTATCCCCCACTTTCAGCCAACCTTGCACATGCTGACGCAGCCGTAGATTTTACAAT…
	SOH0050	Phelsuma laticauda	Comoros	Anjouan	Domoni	-12.2586	44.5284	48 m	2010-03-13	this project	KF604847	BACOR117-13	659	Ph_la_SOH0050_AN	TATTGGCACTCTGTATTTCCTATTCGGTCTTTGAGCCGGCATGGTCGGCTCTGCCCTAAGCCTATTAATTCGCACTGAACTTAGTCAGCCAGGCTCTTTCATGGGTAACGACCATGTATATAATGTAGTAGTTACTGCACACGCTTTTGTAATAATTTTCTTTATAGTCATACCCATCATGATTGGGGGATTTGGTAACTGACTAGTACCCTTAATAATTGGGGCACCAGATATAGCCTTCCCTCGAATAAACAATATAAGCTTTTGACTACTACCCCCCTCACTAACGCTACTACTAGCCTCCTGTGGCATAGAAGCCGGTGCCGGCACCGGCTGGACCGTCTATCCCCCACTTTCAGCCAACCTTGCACATGCTGACGCAGCCGTAGATTTTACAAT…
	SOH0081	Phelsuma laticauda	Comoros	Anjouan	near Chironkamba	-12.1881	44.3626	23 m	2010-03-20	this project	KF604849	BACOR124-13	664	Ph_la_SOH0081_AN	TATTGGCACTCTGTATTTCCTATTCGGTCTTTGAGCCGGCATGGTCGGCTCTGCCCTAAGCCTATTAATTCGCACTGAACTTAGTCAGCCAGGCTCTTTCATGGGTAACGACCATGTATATAATGTAGTAGTTACTGCACACGCTTTTGTAATAATTTTCTTTATAGTCATACCCATCATGATTGGGGGATTTGGTAACTGACTAGTACCCTTAATAATTGGGGCACCAGATATAGCCTTCCCTCGAATAAACAATATAAGCTTTTGACTACTACCCCCCTCACTAACGCTACTACTAGCCTCCTGTGGCATAGAAGCCGGTGCCGGCACCGGCTGGACCGTCTATCCCCCACTTTCAGCCAACCTTGCACATGCTGACGCAGCCGTAGATTTTACAAT…
	SOH0160	Phelsuma laticauda	France	Mayotte	near Malamani	-12.924	45.1557	24 m	2010-04-11	this project	KF604846	BACOR137-13	664	Ph_la_SOH0160_MA	TATTGGCACTCTGTATTTCCTATTCGGTCTTTGAGCCGGCATGGTCGGCTCTGCCCTAAGCCTATTAATTCGCACTGAACTTAGTCAGCCAGGCTCTTTCATGGGTAACGACCATGTATATAATGTAGTAGTTACTGCACACGCTTTTGTAATAATTTTCTTTATAGTCATACCCATCATGATTGGGGGATTTGGTAACTGACTAGTACCCTTAATAATTGGGGCACCAGATATAGCCTTCCCTCGAATAAACAATATAAGCTTTTGACTACTACCCCCCTCACTAACGCTACTACTAGCCTCCTGTGGCATAGAAGCCGGTGCCGGCACCGGCTGGACCGTCTATCCCCCACTTTCAGCCAACCTTGCACATGCTGACGCAGCCGTAGATTTTACAAT…
ZSM 1700/2008	FGZC 3221	Phelsuma nigristriata	France	Mayotte	Mt. Combani	-12.8066	45.1552	335 m	13.03.2008	this project	KF604851	BACOR073-13	623	Ph_ni_3221_MA	TGATTGGCTCAGCCCTCAGCATATTAATTCGCACCGAGCTGAGCCAGCCCGGCGCATTAATGGGCGATGATCATATATATAATGTAGTAGTTACTGCACATGCTTTTGTAATAATTTTCTTTATGGTCATACCTGTTATAATTGGTGGATTCGGAAACTGACTGGTTCCTTTAATAATTGGGGCACCCGACATGGCCTTCCCACGAATAAATAACATAAGCTTCTGATTATTGCCCCCCTCTTTAATACTATTATTAGCCTCCTCTAGCATGGAAGCAGGGGCCGGCACAGGCTGAACCGTTTACCCACCACTTTCAGCCAATCTTGCACATGCCGACGCATCCGTAGACCTTGTAATCTTTTCACTTCACCTAGCAGGTATTTCTTCAATTCTAGGTG…
	SOH0001	Phelsuma nigristriata	France	Mayotte	Choungui	-12.8049	45.1124	161 m	2010-02-08	this project	KF604850	BACOR103-13	643	Ph_ni_SOH0001_MA	TATTTGGCATTTGAGCGGGTATGATTGGCTCAGCCCTCAGCATGTTAATTCGCACCRAGCTGAGCCAGCCMGGTTCATTAATGGGCGATGATCATATATATAATGTAGTAGTTACTGCACATGCTTTTGTAATAATCTTCTTTATGGTCATACCTGTTATAATTGGTGGATTCGGAAACTGATTGGTTCCCTTAATAATTGGAGCACCCGACATGGCCTTCCCACGAATAAATAACATAAGCTTCTGATTATTGCCCCCCTCTTTAATACTATTATTAGCCTCCTCTAGCATGGAAGCAGGGGCCGGCACAGGCTGAACCGTTTACCCACCACTCTCAGCCAATCTTGCACATGCCGACGCATCCGTAGACCTTGTAATCTTTTCACTTCATCTAGCAG…
ZSM 616/2006		Phelsuma pasteuri	France	Mayotte	unknown				before 2006	this project	KF604852	BACOR011-13	664	Ph_pa_616-2006_MA	TATTGGCACCCTTTATTTCCTCTTTGGCCTTTGCGCCGGCATAGTGGGCTCTGGGCTCAGCCTGCTAATTCGCACTGAATTAAGCCAGCCAGGCTCATTTTTAGGTGACGACCACGTTTATAATGTGGTAGTAACTGCCCACGCTTTTGTAATAATCTTCTTTATAGTAATACCTATTATAATTGGGGGATTCGGCAACTGACTCGTTCCCTTAATAATTGGGGCGCCCGATATAGCCTTCCCTCGAATAAATAATATAAGCTTCTGACTACTACCCCCATCACTAATACTCCTACTTGCTTCATCTAGCATGGAGTCTGGGGCCGGCACAGGTTGAACTGTCTATCCCCCACTATCAGCCAACCTAGCACACGCGGACGCATCAGTCGACCTAGCAAT…
ZSM 672/2000	FG/MV 2000-872	Phelsuma pasteuri	France	Mayotte	Mangroves near Tsingoni			0 m	22.02.2000				0
ZSM 1696/2008	FGZC 3222	Phelsuma robertmertensi	France	Mayotte	near Mzouazia	-12.9314	45.1041	26 m	17.03.2008	this project	KF604854	BACOR074-13	624	Ph_ro_3222_MA	ATGGTAGGTTCAGCCCTAAGTCTATTAATTCGCACTGAATTAAGCCAGCCTGGCTCATTTATGGGCGATGACCACGTTTATAATGTGGTCGTTACTGCCCACGCCTTTGTCATAATTTTCTTTATAGTTATACCTATTATAATCGGGGGGTTTGGTAATTGGCTTGTTCCCCTAATAATTGGGGCACCCGATATAGCCTTCCCCCGAATAAACAACATAAGCTTCTGGCTACTGCCCCCATCACTAATACTTCTACTCGCTTCCTCTAGCATGGAAGCAGGGGCCGGCACAGGTTGAACTGTCTACCCCCCTCTATCAGCCAATCTAGCACATGCTGACGCGTCAGTAGACCTGGCGATTTTTTCGCTTCATTTAGCCGGGGTCTCCTCTATTTTAGGG…
	SOH0155	Phelsuma robertmertensi	France	Mayotte	Longoni	-12.7364	45.1561	12 m	2010-04-09	this project	KF604853	BACOR135-13	664	Ph_ro_SOH0155_MA	TATTGGCACCCTCTACTTCCTCTTTGGCCTTTGAGCCGGGATGGTAGGTTCAGCCCTAAGTCTATTAATTCGCACTGAATTAAGCCAGCCTGGCTCATTTATGGGCGATGACCACGTCTATAATGTGGTCGTTACTGCCCACGCCTTTGTCATAATTTTCTTTATAGTTATACCTATTATAATCGGGGGGTTTGGCAATTGGCTTGTTCCCCTAATAATTGGGGCACCCGATATAGCCTTCCCCCGAATAAACAACATAAGCTTCTGACTACTACCCCCATCACTAATACTTCTACTCGCTTCCTCTAGCATGGAAGCAGGGGCCGGCACAGGTTGAACTGTCTACCCCCCTCTATCAGCCAATCTAGCACATGCTGACGCGTCAGTAGACCTGGCGAT…
	SOH0161	Phelsuma robertmertensi	France	Mayotte	near Malamani	-12.9241	45.1558	24 m	2010-04-11				0
ZSM 93/2010	FGZC 1552	Phelsuma v-nigra anjouanensis	Comoros	Anjouan	Chandra	-12.1895	44.4703	461 m	12.03.2010				0
ZSM 94/2010	FGZC 1572	Phelsuma v-nigra anjouanensis	Comoros	Anjouan	near Ouzini	-12.2767	44.4715	934 m	18.03.2010				0
ZSM 95/2010	FGZC 1585	Phelsuma v-nigra anjouanensis	Comoros	Anjouan	Bandani Mtsangani	-12.1904	44.3412	106 m	20.03.2010				0
	SOH0053	Phelsuma v-nigra anjouanensis	Comoros	Anjouan	near Domoni	-12.2571	44.5263	74 m	2010-03-13				0
	SOH0054	Phelsuma v-nigra anjouanensis	Comoros	Anjouan	Bandani Mtsangani	-12.1894	44.342	80 m	2010-03-14				0
	SOH0093	Phelsuma v-nigra anjouanensis	Comoros	Anjouan	near Pomoni	-12.2889	44.427	51 m	2010-03-24	this project	KF604856	BACOR128-13	547	Ph_vn_SOH0093_AN	TATCGGCACACTATATCTCCTATTTGGCTCTGAGCCGGCATAGTTGGCTCAGCTTTAAGTCTACTGATCCGCACAGAACTCAGCCAACCCGGCTCTTTTATGGGCAACGACCATGTTTATAACGTCGTAGTTACCGCCCATGCGTTTGTAATAATTTTCTTTATGGTCATACCCATTATGATCGGCGGATTTGGCAATTGGTTAATCCCTTTAATAATTGGGGCACCTGATATAGCCTTCCCACGAATAAATAATATAAGCTTCTGATTACTGCCCCCCTCATTAATACTTCTGCTGGCCTCCTCTAGCATGGAGGCCGGGGCAGGCACAGGTTGAACCGTATACCCACCACTTTCAGCTAATCTTGCACACGCTGACGCATCCGTAGATTTAGCAATT…
	SOH0097	Phelsuma v-nigra anjouanensis	Comoros	Anjouan	Moutsamoudou	-12.1645	44.4013	41 m	2010-03-25	this project	KF604858	BACOR130-13	549	Ph_vn_SOH0097_AN	TATCGGCACACTGTATCTCCTATTTGGCCTCTGAGCCGGCATAGTTGGCTCAGCTTTAAGTCTACTGATCCGCACAGAACTCAGCCAACCTGGTTCTTTTATGGGCAACGACCATGTTTATAACGTCGTGGTTACCGCTCATGCGTTTGTGATAATTTTCTTTATAGTCATACCCATTATGATTGGCGGATTTGGCAATTGATTAATCCCTTTAATAATTGGAGCACCTGACATAGCCTTCCCACGAATAAATAATATAAGCTTCTGACTACTGCCCCCCTCATTAATACTTCTGCTGGCCTCCACTAGCGTGGCGGCTGGGGCGGGCACAGGTTGAACCGTATACCCACCACTTTCAGCTAATCTTGCACACGCTGACGCATCCGTAGACTTAGCAAT…
	SOH0098	Phelsuma v-nigra comoraegrandensis	Comoros	Grand Comoro	Moroni	-11.7031	43.2556	35 m	2010-04-03	this project	KF604860	BACOR131-13	664	Ph_vn_SOH0098_GC	TATTGGCACACTTTATCTCCTATTTGGCCTCTGGGCCGGCATAATTGGCTCAGCCTTAAGTCTGCTGATCCGTACGGAACTCAGCCAGCCCGGCTCTTTTATAGGTAACGACCATGTCTATAACGTCGTAGTTACCGCCCATGCATTCGTAATAATCTTCTTTATAGTCATACCCATTATAATCGGTGGATTTGGCAATTGATTAATCCCTTTAATAATTGGTGCACCTGACATAGCCTTCCCGCGAATAAATAATATAAGTTTCTGACTACTGCCGCCCTCATTAATACTTCTGCTGGCCTCCTCTAGTATGGAGGCTGGGGCGGGCACAGGTTGAACCGTCTACCCACCACTTTCAGCTAATCTTGCACACGCCGACGCATCCGTAGATTTTGCAAT…
	SOH0100	Phelsuma v-nigra comoraegrandensis	Comoros	Grand Comoro	La Grille	-11.4695	43.2928	224 m	2010-04-03	this project	KF604855	BACOR132-13	664	Ph_vn_SOH0100_GC	TATTGGCACACTTTATCTCCTATTTGGCCTCTGGGCCGGCATAATTGGCTCAGCCTTAAGTCTGCTGATCCGTACAGAACTCAGCCAGCCCGGCTCTTTTATAGGTAACGACCATGTCTATAACGTCGTAGTTACCGCCCATGCATTCGTAATAATCTTCTTTATAGTCATACCCATTATAATCGGTGGGTTTGGCAATTGATTAATCCCTTTAATAATTGGTGCACCTGACATAGCCTTCCCGCGAATAAATAATATAAGTTTCTGACTACTGCCGCCCTCATTAATACTTCTGCTGGCCTCCTCTAGTATGGAGGCTGGGGCGGGCACAGGTTGAACCGTCTACCCACCACTTTCAGCTAATCTTGCACACGCCGACGCATCCGTAGATTTTGCAAT…
	SOH0153	Phelsuma v-nigra comoraegrandensis	Comoros	Grand Comoro	Nioumadzaha	-11.7973	43.2762	61 m	2010-04-04	this project	KF604861	BACOR134-13	664	Ph_vn_SOH0153_GC	TATTGGCACACTTTATCTCCTATTTGGCCTCTGGGCCGGCATAATTGGCTCAGCCTTAAGTCTGCTGATCCGTACGGAACTCAGCCAGCCCGGCTCTTTTATAGGTAACGACCATGTCTATAACGTCGTAGTTACCGCCCATGCATTCGTAATAATCTTCTTTATAGTCATACCCATTATAATCGGTGGATTTGGCAATTGATTAATCCCTTTAATAATTGGTGCACCTGACATAGCCTTCCCGCGAATAAATAATATAAGTTTCTGACTACTGCCGCCCTCATTAATACTTCTGCTGGCCTCCTCTAGTATGGAGGCTGGGGCGGGCACAGGTTGAACCGTCTACCCACCACTTTCAGCTAATCTTGCACACGCCGACGCATCCGTAGATTTTGCAAT…
	SOH0043	Phelsuma v-nigra v-nigra	Comoros	Moheli	Ouallah1	-12.3239	43.6747	56 m	2010-03-08	this project	KF604859	BACOR110-13	664	Ph_vn_SOH0043_MO	TATTGGCACATTATATCTCCTATTTGGCCTCTGAGCCGGCATAGTTGGCTCAGCTTTAAGTCTACTGATCCGCACTGAACTCAGTCAGCCCGGTTCTTTTATAGGTAATGACCATGTTTACAACGTCGTAGTTACCGCCCATGCGTTCGTAATAATCTTCTTTATAGTCATACCTATCATGATCGGCGGGTTTGGCAATTGGTTAATCCCCTTAATAATTGGGGCACCTGATATAGCCTTCCCACGAATAAATAATATAAGTTTCTGACTACTGCCGCCCTCATTAATACTTCTGCTGGCCTCCTCTAGTATGGAGGCCGGTGCGGGCACTGGTTGAACCGTATACCCGCCACTTTCAGCTAATCTTGCACACGCTGATGCATCCGTAGATCTAGCAAT…
	SOH0044	Phelsuma v-nigra v-nigra	Comoros	Moheli	Ouallah1	-12.3151	43.6737	138 m	2010-03-08	this project	KF604857	BACOR111-13	664	Ph_vn_SOH0044_MO	TATTGGCACATTATATCTCCTATTTGGCCTCTGAGCCGGCATAGTTGGCTCAGCTTTAAGTCTACTGATCCGCACTGAACTCAGTCAGCCCGGTTCTTTTATAGGTAATGACCATGTTTACAACGTCGTAGTTACCGCCCATGCGTTCGTAATAATCTTCTTTATAGTCATACCTATCATGATCGGCGGGTTTGGCAATTGGTTAATCCCCTTAATAATTGGGGCACCTGATATAGCCTTCCCACGAATAAATAATATAAGTTTCTGACTACTGCCGCCCTCATTAATACTTCTGCTGGCCTCCTCTAGTATGGAGGCCGGTGCGGGCACTGGTTGAACCGTATACCCGCCACTTTCAGCTAATCTTGCACACGCTGATGCATCCGTAGATCTAGCAAT…
ZSM 137/2010	FGZC 1520	Ramphotyphlops braminus	Comoros	Moheli	unknown				28.02.2010	this project	KF604871	BACOR028-13	644	Ra_br_137-2010_MO	TATYGGCACTTTATACCTCCTGTTTGGTGCCTGATCCGGAATCTTAGGCGCAACCCTAAGTATAATAATTCGAATAGAACTTTGCCAACCCGGATCTCTTCTGGGCAACGACCAAATCTACAACGTAGTCGTAACAGCACACGCGTTTGTGATAATCTTCTTCATAGTAATACCAACCATAATCGGGGGCTTCGGAAACTGACTAGTACCACTAATACTAGGTGCCCCCGATATGGCATTCCCACGAATAAACAACATAAGCTTCTGACTACTACCCCCCTCATTATTCTTGCTTTTAGCCTCCTCATATGTTGAAGCTGGGGTAGGAACCGGCTGAACAGTCTACCCACCACTTTCAGGAAACATCACACACTCGGGGGCCTCAGTGGACTTGGCGAT…
ZSM 138/2010	FGZC 1532	Ramphotyphlops braminus	Comoros	Moheli	Lac Dziani Boundouni	-12.3749	43.8364	99 m	03.03.2010				0
ZSM 139/2010	FGZC 1547	Ramphotyphlops braminus	Comoros	Moheli	Ouallah 1				08.03.2010	this project	KF604870	BACOR047-13	637	Ra_br_139-2010_MO	GGCACTTTATACCTCCTGTTTGGTGCCTGATCCGGAATCTTAGGCGCAACCCTAAGTATAATAATTCGAATAGAACTTTGCCAACCCGGATCTCTTCTGGGCAACGACCAAATCTACAACGTAGTCGTAACAGCACACGCGTTTGTGATAATCTTCTTCATAGTAATACCAACCATAATCGGGGGCTTCGGAAACTGACTAGTACCACTAATACTAGGTGCCCCCGATATGGCATTCCCACGAATAAACAACATAAGCTTCTGACTACTACCCCCCTCATTATTCTTGCTTTTAGCCTCCTCATATGTTGAAGCTGGGGTAGGAACCGGCTGAACAGTCTACCCACCACTTTCAGGAAACATCACACACTCGGGGGCCTCAGTGGACTTGGCGATCTTT…
ZSM 140/2010	FGZC 1533	Ramphotyphlops braminus	Comoros	Moheli	Ndrondroni	-12.3478	43.6821	76 m	05.03.2010	this project	KF604869	BACOR036-13	639	Ra_br_140-2010_MO	TATYGGCACTTTATACCTCCTGTTTGGTGCCTGATCCGGAATCTTAGGCGCAACCCTAAGTATAATAATTCGAATAGAACTTTGCCAACCCGGATCTCTTCTGGGCAACGACCAAATCTACAACGTAGTCGTAACAGCACACGCGTTTGTGATAATCTTCTTCATAGTAATACCAACCATAATCGGGGGCTTCGGAAACTGACTAGTACCACTAATACTAGGTGCCCCCGATATGGCATTCCCACGAATAAACAACATAAGCTTCTGACTACTACCCCCCTCATTATTCTTGCTTTTAGCCTCCTCATATGTTGAAGCTGGGGTAGGAACCGGCTGAACAGTCTACCCACCACTTTCAGGAAACATCACACACTCGGGGGCCTCAGTGGACTTGGCGAT…
ZSM 141/2010	FGZC 1534	Ramphotyphlops braminus	Comoros	Moheli	Ndrondroni	-12.3478	43.6821	76 m	05.03.2010				0
ZSM 142/2010	FGZC 1538	Ramphotyphlops braminus	Comoros	Moheli	Ndrondroni	-12.3478	43.6821	76 m	05.03.2010	this project	KF604866	BACOR039-13	638	Ra_br_142-2010_MO	GGCACTTTATACCTCCTGTTTGGTGCCTGATCCGGAATCTTAGGCGCAACCCTAAGTATAATAATTCGAATAGAACTTTGCCAACCCGGATCTCTTCTGGGCAACGACCAAATCTACAACGTAGTCGTAACAGCACACGCGTTTGTGATAATCTTCTTCATAGTAATACCAACCATAATCGGGGGCTTCGGAAACTGACTAGTACCACTAATACTAGGTGCCCCCGATATGGCATTCCCACGAATAAACAACATAAGCTTCTGACTACTACCCCCCTCATTATTCTTGCTTTTAGCCTCCTCATATGTTGAAGCTGGGGTAGGAACCGGCTGAACAGTCTACCCACCACTTTCAGGAAACATCACACACTCGGGGGCCTCAGTGGACTTGGCGATCTTT…
ZSM 143/2010	FGZC 1539	Ramphotyphlops braminus	Comoros	Moheli	Ndrondroni	-12.3478	43.6821	76 m	05.03.2010	this project	KF604872	BACOR040-13	637	Ra_br_143-2010_MO	GGCACTTTATACCTCCTGTTTGGTGCCTGATCCGGAATCTTAGGCGCAACCCTAAGTATAATAATTCGAATAGAACTTTGCCAACCCGGATCTCTTCTGGGCAACGACCAAATCTACAACGTAGTCGTAACAGCACACGCGTTTGTGATAATCTTCTTCATAGTAATACCAACCATAATCGGGGGCTTCGGAAACTGACTAGTACCACTAATACTAGGTGCCCCCGATATGGCATTCCCACGAATAAACAACATAAGCTTCTGACTACTACCCCCCTCATTATTCTTGCTTTTAGCCTCCTCATATGTTGAAGCTGGGGTAGGAACCGGCTGAACAGTCTACCCACCACTTTCAGGAAACATCACACACTCGGGGGCCTCAGTGGACTTGGCGATCTTT…
ZSM 144/2010	FGZC 1540	Ramphotyphlops braminus	Comoros	Moheli	Ndrondroni	-12.3478	43.6821	76 m	05.03.2010	this project	KF604874	BACOR041-13	637	Ra_br_144-2010_MO	GCACTTTATACCTCCTGTTTGGTGCCTGATCCGGAATCTTAGGCGCAACCCTAAGTATAATAATTCGAATAGAACTTTGCCAACCCGGATCTCTTCTGGGCAACGACCAAATCTACAACGTAGTCGTAACAGCACACGCGTTTGTGATAATCTTCTTCATAGTAATACCAACCATAATCGGGGGCTTCGGAAACTGACTAGTACCACTAATACTAGGTGCCCCCGATATGGCATTCCCACGAATAAACAACATAAGCTTCTGACTACTACCCCCCTCATTATTCTTGCTTTTAGCCTCCTCATATGTTGAAGCTGGGGTAGGAACCGGCTGAACAGTCTACCCACCACTTTCAGGAAACATCACACACTCGGGGGCCTCAGTGGACTTGGCGATCTTTT…
ZSM 145/2010	FGZC 1541	Ramphotyphlops braminus	Comoros	Moheli	Ndrondroni	-12.3478	43.6821	76 m	05.03.2010	this project	KF604876	BACOR042-13	639	Ra_br_145-2010_MO	TATYGGCACTTTATACCTCCTGTTTGGTGCCTGATCCGGAATCTTAGGCGCAACCCTAAGTATAATAATTCGAATAGAACTTTGCCAACCCGGATCTCTTCTGGGCAACGACCAAATCTACAACGTAGTCGTAACAGCACACGCGTTTGTGATAATCTTCTTCATAGTAATACCAACCATAATCGGGGGCTTCGGAAACTGACTAGTACCACTAATACTAGGTGCCCCCGATATGGCATTCCCACGAATAAACAACATAAGCTTCTGACTACTACCCCCCTCATTATTCTTGCTTTTAGCCTCCTCATATGTTGAAGCTGGGGTAGGAACCGGCTGAACAGTCTACCCACCACTTTCAGGAAACATCACACACTCGGGGGCCTCAGTGGACTTGGCGAT…
ZSM 146/2010	FGZC 1542	Ramphotyphlops braminus	Comoros	Moheli	Ndrondroni	-12.3478	43.6821	76 m	05.03.2010	this project	KF604878	BACOR043-13	644	Ra_br_146-2010_MO	TATYGGCACTTTATACCTCCTGTTTGGTGCCTGATCCGGAATCTTAGGCGCAACCCTAAGTATAATAATTCGAATAGAACTTTGCCAACCCGGATCTCTTCTGGGCAACGACCAAATCTACAACGTAGTCGTAACAGCACACGCGTTTGTGATAATCTTCTTCATAGTAATACCAACCATAATCGGGGGCTTCGGAAACTGACTAGTACCACTAATACTAGGTGCCCCCGATATGGCATTCCCACGAATAAACAACATAAGCTTCTGACTACTACCCCCCTCATTATTCTTGCTTTTAGCCTCCTCATATGTTGAAGCTGGGGTAGGAACCGGCTGAACAGTCTACCCACCACTTTCAGGAAACATCACACACTCGGGGGCCTCAGTGGACTTGGCGAT…
ZSM 147/2010	FGZC 1543	Ramphotyphlops braminus	Comoros	Moheli	Ndrondroni	-12.3478	43.6821	76 m	05.03.2010				0
ZSM 148/2010	FGZC 1544	Ramphotyphlops braminus	Comoros	Moheli	Ndrondroni	-12.3478	43.6821	76 m	05.03.2010	this project	KF604879	BACOR044-13	632	Ra_br_148-2010_MO	TATYGGCACTTTATACCTCCTGTTTGGTGCCTGATCCGGAATCTTAGGCGCAACCCTAAGTATAATAATTCGAATAGAACTTTGCCAACCCGGATCTCTTCTGGGCAACGACCAAATCTACAACGTAGTCGTAACAGCACACGCGTTTGTGATAATCTTCTTCATAGTAATACCAACCATAATCGGGGGCTTCGGAAACTGACTAGTACCACTAATACTAGGTGCCCCCGATATGGCATTCCCACGAATAAACAACATAAGCTTCTGACTACTACCCCCCTCATTATTCTTGCTTTTAGCCTCCTCATATGTTGAAGCTGGGGTAGGAACCGGCTGAACAGTCTACCCACCACTTTCAGGAAACATCACACACTCGGGGGCCTCAGTGGACTTGGCGAT…
ZSM 149/2010	FGZC 1545	Ramphotyphlops braminus	Comoros	Moheli	Ndrondroni	-12.3478	43.6821	76 m	05.03.2010	this project	KF604863	BACOR045-13	639	Ra_br_149-2010_MO	TATYGGCACTTTATACCTCCTGTTTGGTGCCTGATCCGGAATCTTAGGCGCAACCCTAAGTATAATAATTCGAATAGAACTTTGCCAACCCGGATCTCTTCTGGGCAACGACCAAATCTACAACGTAGTCGTAACAGCACACGCGTTTGTGATAATCTTCTTCATAGTAATACCAACCATAATCGGGGGCTTCGGAAACTGACTAGTACCACTAATACTAGGTGCCCCCGATATGGCATTCCCACGAATAAACAACATAAGCTTCTGACTACTACCCCCCTCATTATTCTTGCTTTTAGCCTCCTCATATGTTGAAGCTGGGGTAGGAACCGGCTGAACAGTCTACCCACCACTTTCAGGAAACATCACACACTCGGGGGCCTCAGTGGACTTGGCGAT…
ZSM 150/2010	FGZC 4030	Ramphotyphlops braminus	France	Mayotte	near Chiconi	-12.8408	45.1229	23 m	08.04.2010	this project	KF604877	BACOR095-13	639	Ra_br_150-2010_MA	TATYGGCACTTTATACCTCCTGTTTGGTGCCTGATCCGGAATCTTAGGCGCAACCCTAAGTATAATAATTCGAATAGAACTTTGCCAACCCGGATCTCTTCTGGGCAACGACCAAATCTACAACGTAGTCGTAACAGCACACGCGTTTGTGATAATCTTCTTCATAGTAATACCAACCATAATCGGGGGCTTCGGAAACTGACTAGTACCACTAATACTAGGTGCCCCCGATATGGCATTCCCACGAATAAACAACATAAGCTTCTGACTACTACCCCCCTCATTATTCTTGCTTTTAGCCTCCTCATATGTTGAAGCTGGGGTAGGAACCGGCTGAACAGTCTACCCACCACTTTCAGGAAACATCACACACTCGGGGACCTCAGTGGACTTGGCGAT…
ZSM 151/2010	FGZC 4034	Ramphotyphlops braminus	France	Mayotte	near Sada	-12.8676	45.1142	10 m	10.04.2010	this project	KF604875	BACOR098-13	639	Ra_br_151-2010_MA	TATYGGCACTTTATACCTCCTGTTTGGTGCCTGATCCGGAATCTTAGGCGCAACCCTAAGTATAATAATTCGAATAGAACTTTGCCAACCCGGATCTCTTCTGGGCAACGACCAAATCTACAACGTAGTCGTAACAGCACACGCGTTTGTGATAATCTTCTTCATAGTAATACCAACCATAATCGGGGGCTTCGGAAACTGACTAGTACCACTAATACTAGGTGCCCCCGATATGGCATTCCCACGAATAAACAACATAAGCTTCTGACTACTACCCCCCTCATTATTCTTGCTTTTAGCCTCCTCATATGTTGAAGCTGGGGTAGGAACCGGCTGAACAGTCTACCCACCACTTTCAGGAAACATCACACACTCGGGGACCTCAGTGGACTTGGCGAT…
ZSM 152/2010	FGZC 4038	Ramphotyphlops braminus	France	Mayotte	Sazilé	-12.9804	45.1983	18 m	12.04.2010	this project	KF604873	BACOR100-13	643	Ra_br_152-2010_MA	TATYGGCACTTTATACCTCCTGTTTGGTGCCTGATCCGGAATCTTAGGCGCAACCCTAAGTATAATAATTCGAATAGAACTTTGCCAACCCGGATCTCTTCTGGGCAACGACCAAATCTACAACGTAGTCGTAACAGCACACGCGTTTGTGATAATCTTCTTCATAGTAATACCAACCATAATCGGGGGCTTCGGAAACTGACTAGTACCACTAATACTAGGTGCCCCCGATATGGCATTCCCACGAATAAACAACATAAGCTTCTGACTACTACCCCCCTCATTATTCTTGCTTTTAGCCTCCTCATATGTTGAAGCTGGGGTAGGAACCGGCTGAACAGTCTACCCACCACTTTCAGGAAACATCACACACTCGGGGACCTCAGTGGACTTGGCGAT…
ZSM 153/2010	FGZC 1519	Ramphotyphlops braminus	Comoros	Grand Comoro	Moroni	-11.6997	43.2519	40 m	21.02.2010	this project	KF604867	BACOR027-13	639	Ra_br_153-2010_GC	TATYGGCACTTTATACCTCCTGTTTGGTGCCTGATCCGGAATCTTAGGCGCAACCCTAAGTATAATAATTCGAATAGAACTTTGCCAACCCGGATCTCTTCTGGGCAACGACCAAATCTACAACGTAGTCGTAACAGCACACGCGTTTGTGATAATCTTCTTCATAGTAATACCAACCATAATCGGGGGCTTCGGAAACTGACTAGTACCACTAATACTAGGTGCCCCCGATATGGCATTCCCACGAATAAACAACATAAGCTTCTGACTACTACCCCCCTCATTATTCTTGCTTTTAGCCTCCTCATATGTTGAAGCTGGGGTAGGAACCGGCTGAACAGTCTACCCACCACTTTCAGGAAACATCACACACTCGGGGACCTCAGTGGACTTGGCGAT…
ZSM 155/2010	FGZC 4025	Ramphotyphlops braminus	Comoros	Grand Comoro	Nioumadzaha	-11.797	43.2756	59 m	04.04.2010	this project	KF604862	BACOR092-13	637	Ra_br_155-2010_GC	GGCACTTTATACCTCCTGTTTGGTGCCTGATCCGGAATCTTAGGCGCAACCCTAAGTATAATAATTCGAATAGAACTTTGCCAACCCGGATCTCTTCTGGGCAACGACCAAATCTACAACGTAGTCGTAACAGCACACGCGTTTGTGATAATCTTCTTCATAGTAATACCAACCATAATCGGGGGCTTCGGAAACTGACTAGTACCACTAATACTAGGTGCCCCCGATATGGCATTCCCACGAATAAACAACATAAGCTTCTGACTACTACCCCCCTCATTATTCTTGCTTTTAGCCTCCTCATATGTTGAAGCTGGGGTAGGAACCGGCTGAACAGTCTACCCACCACTTTCAGGAAACATCACACACTCGGGGGCCTCAGTGGACTTGGCGATCTTT…
ZSM 156/2010	FGZC 4012	Ramphotyphlops braminus	Comoros	Anjouan	near Pomoni	-12.2855	44.4309	256 m	24.03.2010	this project	KF604868	BACOR084-13	639	Ra_br_156-2010_AN	TATYGGCACTTTATACCTCCTGTTTGGTGCCTGATCCGGAATCTTAGGCGCAACCCTAAGTATAATAATTCGAATAGAACTTTGCCAACCCGGATCTCTTCTGGGCAACGACCAAATCTACAACGTAGTCGTAACAGCACACGCGTTTGTGATAATCTTCTTCATAGTAATACCAACCATAATCGGGGGCTTCGGAAACTGACTAGTACCACTAATACTAGGTGCCCCCGATATGGCATTCCCACGAATAAACAACATAAGCTTCTGACTACTACCCCCCTCATTATTCTTGCTTTTAGCCTCCTCATATGTTGAAGCTGGGGTAGGAACCGGCTGAACAGTCTACCCACCACTTTCAGGAAACATCACACACTCGGGGGCCTCAGTGGACTTGGCGAT…
ZSM 157/2010	FGZC 4014	Ramphotyphlops braminus	Comoros	Anjouan	Pomoni	-12.2853	44.4167	23 m	24.03.2010	this project	KF604865	BACOR086-13	639	Ra_br_157-2010_AN	TATYGGCACTTTATACCTCCTGTTTGGTGCCTGATCCGGAATCTTAGGCGCAACCCTAAGTATAATAATTCGAATAGAACTTTGCCAACCCGGATCTCTTCTGGGCAACGACCAAATCTACAACGTAGTCGTAACAGCACACGCGTTTGTGATAATCTTCTTCATAGTAATACCAACCATAATCGGGGGCTTCGGAAACTGACTAGTACCACTAATACTAGGTGCCCCCGATATGGCATTCCCACGAATAAACAACATAAGCTTCTGACTACTACCCCCCTCATTATTCTTGCTTTTAGCCTCCTCATATGTTGAAGCTGGGGTAGGAACCGGCTGAACAGTCTACCCACCACTTTCAGGAAACATCACACACTCGGGGGCCTCAGTGGACTTGGCGAT…
ZSM 158/2010	FGZC 4016	Ramphotyphlops braminus	Comoros	Anjouan	Pomoni	-12.2865	44.4114	20 m	24.03.2010	this project	KF604864	BACOR087-13	639	Ra_br_158-2010_AN	TATYGGCACTTTATACCTCCTGTTTGGTGCCTGATCCGGAATCTTAGGCGCAACCCTAAGTATAATAATTCGAATAGAACTTTGCCAACCCGGATCTCTTCTGGGCAACGACCAAATCTACAACGTAGTCGTAACAGCACACGCGTTTGTGATAATCTTCTTCATAGTAATACCAACCATAATCGGGGGCTTCGGAAACTGACTAGTACCACTAATACTAGGTGCCCCCGATATGGCATTCCCACGAATAAACAACATAAGCTTCTGACTACTACCCCCCTCATTATTCTTGCTTTTAGCCTCCTCATATGTTGAAGCTGGGGTAGGAACCGGCTGAACAGTCTACCCACCACTTTCAGGAAACATCACACACTCGGGGGCCTCAGTGGACTTGGCGAT…
ZSM 159/2010	FGZC 1587	Ramphotyphlops braminus	Comoros	Anjouan	near Chironkamba	-12.1881	44.3626	23 m	20.03.2010	this project	KF604880	BACOR064-13	641	Ra_br_159-2010_AN	TATYGGCACTTTATACCTCCTGTTTGGTGCCTGATCCGGAATCTTAGGCGCAACCCTAAGTATAATAATTCGAATAGAACTTTGCCAACCCGGATCTCTTCTGGGCAACGACCAAATCTACAACGTAGTCGTAACAGCACACGCGTTTGTGATAATCTTCTTCATAGTAATACCAACCATAATCGGGGGCTTCGGAAACTGACTAGTACCACTAATACTAGGTGCCCCCGATATGGCATTCCCACGAATAAACAACATAAGCTTCTGACTACTACCCCCCTCATTATTCTTGCTTTTAGCCTCCTCATATGTTGAAGCTGGGGTAGGAACCGGCTGAACAGTCTACCCACCACTTTCAGGAAACATCACACACTCGGGGGCCTCAGTGGACTTGGCGAT…
ZSM 160/2010	FGZC 1588	Ramphotyphlops braminus	Comoros	Anjouan	near Chironkamba	-12.1881	44.3626	23 m	20.03.2010	this project	KF604881	BACOR065-13	639	Ra_br_161-2010_AN	TATYGGCACTTTATACCTCCTGTTTGGTGCCTGATCCGGAATCTTAGGCGCAACCCTAAGTATAATAATTCGAATAGAACTTTGCCAACCCGGATCTCTTCTGGGCAACGACCAAATCTACAACGTAGTCGTAACAGCACACGCGTTTGTGATAATCTTCTTCATAGTAATACCAACCATAATCGGGGGCTTCGGAAACTGACTAGTACCACTAATACTAGGTGCCCCCGATATGGCATTCCCACGAATAAACAACATAAGCTTCTGACTACTACCCCCCTCATTATTCTTGCTTTTAGCCTCCTCATATGTTGAAGCTGGGGTAGGAACCGGCTGAACAGTCTACCCACCACTTTCAGGAAACATCACACACTCGGGGGCCTCAGTGGACTTGGCGAT…
ZSM 161/2010	FGZC 1580	Ramphotyphlops braminus	Comoros	Anjouan	near Domoni	-12.2571	44.5263	74 m	17.03.2010				0
ZSM 162/2010	FGZC 1581	Ramphotyphlops braminus	Comoros	Anjouan	near Ouzini	-12.2701	44.4766	647 m	18.03.2010	this project	KF604882	BACOR062-13	639	Ra_br_162-2010_AN	TATYGGCACTTTATACCTCCTGTTTGGTGCCTGATCCGGAATCTTAGGCGCAACCCTAAGTATAATAATTCGAATAGAACTTTGCCAACCCGGATCTCTTCTGGGCAACGACCAAATCTACAACGTAGTCGTAACAGCACACGCGTTTGTGATAATCTTCTTCATAGTAATACCAACCATAATCGGGGGCTTCGGAAACTGACTAGTACCACTAATACTAGGTGCCCCCGATATGGCATTCCCACGAATAAACAACATAAGCTTCTGACTACTACCCCCCTCATTATTCTTGCTTTTAGCCTCCTCATATGTTGAAGCTGGGGTAGGAACCGGCTGAACAGTCTACCCACCACTTTCAGGAAACATCACACACTCGGGGGCCTCAGTGGACTTGGCGAT…
ZSM 163/2010	FGZC 1586	Ramphotyphlops braminus	Comoros	Anjouan	Bandani Mtsangani	-12.1929	44.3404	111 m	20.03.2010	this project	KF604883	BACOR063-13	638	Ra_br_163-2010_AN	GGCACTTTATACCTCCTGTTTGGTGCCTGATCCGGAATCTTAGGCGCAACCCTAAGTATAATAATTCGAATAGAACTTTGCCAACCCGGATCTCTTCTGGGCAACGACCAAATCTACAACGTAGTCGTAACAGCACACGCGTTTGTGATAATCTTCTTCATAGTAATACCAACCATAATCGGGGGCTTCGGAAACTGACTAGTACCACTAATACTAGGTGCCCCCGATATGGCATTCCCACGAATAAACAACATAAGCTTCTGACTACTACCCCCCTCATTATTCTTGCTTTTAGCCTCCTCATATGTTGAAGCTGGGGTAGGAACCGGCTGAACAGTCTACCCACCACTTTCAGGAAACATCACACACTCGGGGGCCTCAGTGGACTTGGCGATCTTT…
ZSM 1702/2008	FGZC 3204	Trachylepis comorensis	France	Mayotte	near Kani Keli	-12.9187	45.083	18 m	17.03.2008				0
ZSM 71/2010	FGZC 1515	Trachylepis comorensis	Comoros	Grand Comoro	unknown				13.02.2010				0
ZSM 72/2010	FGZC 1554	Trachylepis comorensis	Comoros	Anjouan	between Chandra and Bambao	-12.1877	44.4878	261 m	12.03.2010				0
ZSM 73/2010	FGZC 1555	Trachylepis comorensis	Comoros	Anjouan	between Chandra and Bambao	-12.1877	44.4878	261 m	12.03.2010				0
ZSM 74/2010	FGZC 1550	Trachylepis comorensis	Comoros	Anjouan	Bazimini	-12.1861	44.451	567 m	12.03.2010				0
ZSM 75/2010	FGZC 1558	Trachylepis comorensis	Comoros	Anjouan	near Hajoho	-12.1138	44.4859	14 m	12.03.2010				0
ZSM 76/2010	FGZC 1564	Trachylepis comorensis	Comoros	Anjouan	near Lamboué	-12.22	44.2819	12 m	14.03.2010				0
ZSM 77/2010	FGZC 1565	Trachylepis comorensis	Comoros	Anjouan	near Salapouani	-12.3781	44.502	41 m	14.03.2010				0
ZSM 78/2010	FGZC 1584	Trachylepis comorensis	Comoros	Anjouan	near Ouzini	-12.277	44.4707	948 m	18.03.2010				0
	SOH0085	Trachylepis comorensis	Comoros	Anjouan	near Dzialandée	-12.2268	44.446	820 m	2010-03-21	this project	KF604884	BACOR127-13	533	Tr_co_Eggs_AN	GTAATTGTAACAGCCCATGCATTCGTCATAATTTTCTTCATGGTAATCCCCGTAATAATCGGCGGATTCGGTAACTGACTTGTACCCTTAATAATTGGAGCCCCTGACATAGCATTCCCTCGAATAAACAACATAAGCTTTTGACTTCTTCCCCCCTCATTTCTTCTTCTACTTGCCTCATCCGGAGTAGAGGCCGGAGCCGGAACCGGATGGACAGTTTACCCCCCATTAGCAGGAAACCTAGCTCATGCAGGAGCATCCGTAGATCTAACCATCTTTTCCCTACATCTAGCAGGAGTATCATCGATTCTAGGGGCCATTAACTTTATCACAACCTGCATCAACATAAAACCCCCCACTATAACACAATATCAAACCCCACTATTTGTTTGATCCGTA…
ZSM 352/2002		Trachylepis comorensis	Comoros	Moheli	Ouallah	-12.3283	43.6611	5 m	19.04.2002				0
ZSM 353/2002		Trachylepis comorensis	Comoros	Moheli	Ouallah	-12.3283	43.6611	5 m	19.04.2002				0
ZSM 354/2002		Trachylepis comorensis	Comoros	Moheli	Ouallah	-12.3283	43.6611	5 m	19.04.2002				0
ZSM 355/2002		Trachylepis comorensis	Comoros	Moheli	Ouallah	-12.3283	43.6611	5 m	19.04.2002				0
ZSM 356/2002		Trachylepis comorensis	Comoros	Moheli	Ouallah	-12.3283	43.6611	5 m	19.04.2002				0
ZSM 668/2000	FG/MV 2000-868	Trachylepis comorensis	France	Mayotte	Mtsamboro	-12.6497	45.0294	20 m	22.02.2000				0
ZSM 669/2000	FG/MV 2000-869	Trachylepis comorensis	France	Mayotte	Dziani Karihani	-12.7956	45.1219	54 m	20.02.2000				0
ZSM 700/2000	FG/MV 2000-900	Trachylepis comorensis	Comoros	Grand Comoro	Itsandra Beach near Moroni			10 m	26.02.2000				0
ZSM 70/2010	FGZC 1567	Trachylepis striata	Comoros	Anjouan	near Salapouani	-12.3804	44.5015	21 m	14.03.2010				0
ZSM 154/2010	FGZC 4024	Typhlops comorensis	Comoros	Grand Comoro	Mdjoyezi	-11.8375	43.3153	281 m	04.04.2010	this project	KF604885	BACOR091-13	664	Ty_co_154-2010_GC	CATTGGCACCCTTTACCTCCTATTCGGTGCCTGATCCGGAATCCTGGGCGCAGCACTAAGCATGATAATCCGAATAGAACTATGCCAGCCCGGATCCTTATTAGGAAACGACCAAATCTACAACGTCGTTGTAACAGCCCACGCCTTCGTAATAATCTTCTTCATGGTTATACCAACCATAATCGGAGGTTTCGGAAACTGACTCGTCCCACTCATGCTGGGTGCCCCCGATATAGCATTCCCGCGTATAAACAACATAAGCTTTTGGCTTCTCCCCCCGTCCCTTTTCCTACTACTAGCCTCATCATACGTAGAGGCTGGAGCGGGAACAGGATGAACCGTGTACCCGCCTCTCTCGGGTAACCTCACACACTCGGGCGCCTCAGTAGACCTGGCAAT…
ZSM 164/2010	FGZC 4002	Typhlops comorensis	Comoros	Anjouan	near Hombo / Moutsamoudou	-12.1884	44.414	457 m	23.03.2010	this project	KF604886	BACOR076-13	661	Ty_co_164-2010_AN	CATTGGCACCCTCTACCTTCTATTCGGTGCCTGATCCGGAATCCTGGGCGCAGCACTAAGCATGATAATCCGGATAGAGCTGTGTCAACCCGGATCCCTATTAGGAAACGACCAAATCTACAACGTCGTAGTAACAGCCCATGCCTTCGTAATGATCTTCTTCATGGTCATACCAACCATAATCGGGGGTTTCGGAAACTGACTTGTCCCACTCATACTGGGTGCCCCCGATATAGCATTCCCGCGCATAAATAATATAAGCTTTTGACTTCTTCCCCCGTCCCTTTTCCTACTACTAGCCTCATCATACGTAGAGGCTGGGGCCGGAACAGGATGAACCGTATACCCACCCCTCTCGGGTAACCTAACACACTCGGGCGCCTCAGTAGACCTAGCAAT…
ZSM 361/2002		Typhlops sp.	Comoros	Grand Comoro	S Moroni	-11.7731	43.2625	< 50 m	11.04.2002				0
References:
[1]	Nagy ZT, Sonet G, Glaw F, Vences M (2012) First large-scale DNA barcoding assessment of reptiles in the biodiversity hotspot of Madagascar, based on newly designed COI primers. PLoS ONE 7(3): e34506.
[2]	Hawlitschek O, Nagy ZT, Glaw F (2012) Island evolution and systematic revision of Comoran snakes: why and when subspecies still make sense. PLoS ONE 7(8): e42970.
[3]	Hawlitschek O, Glaw F (2013): The complex colonization history of nocturnal geckos (Paroedura) in the Comoros Archipelago. Zool Scri 42: 135–150.
